# Supplementary material for: Metabolomics and transcriptomics indicate the changes in medicinal components of Amygdalus mongolica kernels during different developmental stages
Source: Front Plant Sci. 2025 May 23;16:1597638. doi: 10.3389/fpls.2025.1597638 (PMC12141290; doi:10.3389/fpls.2025.1597638)
Supplement: Supplementary file 1 [file DataSheet1.csv]

	Total	Expected	Hits	Raw p	-log10(p)	Holm adjust	FDR	Impact
Arginine biosynthesis	14	0.13708	3	0.00025949	3.5859	0.020759	0.020759	0.22843
Alanine, aspartate and glutamate metabolism	28	0.27415	3	0.0021498	2.6676	0.16983	0.085991	0.27164
beta-Alanine metabolism	21	0.20561	2	0.016882	1.7726	1	0.45019	0
Glutathione metabolism	28	0.27415	2	0.02921	1.5345	1	0.58419	0.03417
Arginine and proline metabolism	36	0.35248	2	0.046536	1.3322	1	0.74457	0.08372
Phenylalanine metabolism	10	0.097911	1	0.093972	1.027	1	1	0.2381
D-Amino acid metabolism	15	0.14687	1	0.1378	0.86074	1	1	0
Butanoate metabolism	15	0.14687	1	0.1378	0.86074	1	1	0
Nicotinate and nicotinamide metabolism	15	0.14687	1	0.1378	0.86074	1	1	0
Histidine metabolism	16	0.15666	1	0.14633	0.83467	1	1	0
Pantothenate and CoA biosynthesis	20	0.19582	1	0.17965	0.74557	1	1	0
Citrate cycle (TCA cycle)	20	0.19582	1	0.17965	0.74557	1	1	0.05856
Lipoic acid metabolism	28	0.27415	1	0.24268	0.61496	1	1	0
Glycerophospholipid metabolism	36	0.35248	1	0.30117	0.52119	1	1	0.00937
Pyrimidine metabolism	39	0.38185	1	0.32199	0.49215	1	1	0.04697
Tryptophan metabolism	41	0.40144	1	0.33555	0.47424	1	1	0.14305
Tyrosine metabolism	42	0.41123	1	0.34224	0.46567	1	1	0
Arachidonic acid metabolism	44	0.43081	1	0.35542	0.44926	1	1	0.12045
Fatty acid biosynthesis	47	0.46018	1	0.37473	0.42628	1	1	0
Steroid hormone biosynthesis	80	0.78329	1	0.55438	0.25619	1	1	0.00939
