# Supplementary material for: Metabolomics and transcriptomics indicate the changes in medicinal components of Amygdalus mongolica kernels during different developmental stages
Source: Front Plant Sci. 2025 May 23;16:1597638. doi: 10.3389/fpls.2025.1597638 (PMC12141290; doi:10.3389/fpls.2025.1597638)
Supplement: Supplementary file 5 [file Table4.xls]

GO_accession	Description	Term_type	Over_represented_pValue	Corrected_pValue	DEG_item	DEG_list	Bg_item	Bg_list	Gene_names
GO:0048037	cofactor binding	molecular_function	0.00054454	1	27	377	564	16335	Cluster-6107.2488,Cluster-6107.1608,Cluster-6107.5987,Cluster-6107.18902,Cluster-6107.8537,Cluster-6107.4436,Cluster-6107.325,Cluster-6107.12414,Cluster-6107.8578,Cluster-6107.10086,Cluster-6107.9009,Cluster-6516.1,Cluster-6395.0,Cluster-6107.6487,Cluster-6107.7961,Cluster-6107.2556,Cluster-6107.15788,Cluster-6107.9396,Cluster-6107.9713,Cluster-6107.16585,Cluster-6107.7089,Cluster-6107.6415,Clust…
GO:0050662	coenzyme binding	molecular_function	0.0017945	1	22	377	460	16335	Cluster-6516.1,Cluster-6107.9009,Cluster-6107.6487,Cluster-6107.7961,Cluster-6107.2556,Cluster-6107.9396,Cluster-6107.15788,Cluster-6107.5987,Cluster-6107.18902,Cluster-6107.8537,Cluster-6107.4436,Cluster-6107.12414,Cluster-6107.325,Cluster-6107.10086,Cluster-6107.8578,Cluster-6107.10404,Cluster-7962.0,Cluster-6107.20782,Cluster-6107.6857,Cluster-6107.9713,Cluster-6107.6415,Cluster-6107.16170
GO:0040011	locomotion	biological_process	0.0026845	1	11	377	163	16335	Cluster-6107.11998,Cluster-6107.3101,Cluster-6107.13816,Cluster-6107.5878,Cluster-6107.4216,Cluster-7617.0,Cluster-6107.9773,Cluster-6107.1500,Cluster-6107.14196,Cluster-6107.3365,Cluster-6107.10498
GO:0051287	NAD binding	molecular_function	0.003232	1	10	377	145	16335	Cluster-6107.325,Cluster-6107.16170,Cluster-6107.8537,Cluster-6107.2556,Cluster-6107.9396,Cluster-6107.15788,Cluster-7962.0,Cluster-6107.6487,Cluster-6107.7961,Cluster-6107.9009
GO:0001533	cornified envelope	cellular_component	0.0035711	1	2	377	4	16335	Cluster-6107.19709,Cluster-7050.0
GO:0006081	cellular aldehyde metabolic process	biological_process	0.0059741	1	10	377	159	16335	Cluster-6107.10404,Cluster-6107.9009,Cluster-7962.0,Cluster-6107.7961,Cluster-6107.6857,Cluster-6107.9396,Cluster-6107.9713,Cluster-6107.1290,Cluster-6107.5967,Cluster-6107.3991
GO:0016999	antibiotic metabolic process	biological_process	0.0065224	1	2	377	6	16335	Cluster-6107.3978,Cluster-6107.18991
GO:0017000	antibiotic biosynthetic process	biological_process	0.0065224	1	2	377	6	16335	Cluster-6107.3978,Cluster-6107.18991
GO:0017144	drug metabolic process	biological_process	0.0065224	1	2	377	6	16335	Cluster-6107.18991,Cluster-6107.3978
GO:0044766	multi-organism transport	biological_process	0.0069959	1	4	377	29	16335	Cluster-6107.9773,Cluster-6107.11998,Cluster-6107.3101,Cluster-7617.0
GO:0046794	transport of virus	biological_process	0.0069959	1	4	377	29	16335	Cluster-7617.0,Cluster-6107.3101,Cluster-6107.9773,Cluster-6107.11998
GO:1902579	multi-organism localization	biological_process	0.0069959	1	4	377	29	16335	Cluster-6107.9773,Cluster-6107.11998,Cluster-6107.3101,Cluster-7617.0
GO:0004476	mannose-6-phosphate isomerase activity	molecular_function	0.0083616	1	2	377	6	16335	Cluster-6107.1290,Cluster-6107.13405
GO:0050664	oxidoreductase activity, acting on NAD(P)H, oxygen as acceptor	molecular_function	0.0099399	1	2	377	6	16335	Cluster-6107.11492,Cluster-6107.6002
GO:0042626	ATPase activity, coupled to transmembrane movement of substances	molecular_function	0.010653	1	7	377	94	16335	Cluster-6107.19945,Cluster-6107.1265,Cluster-6107.5967,Cluster-6107.21251,Cluster-6107.18000,Cluster-6107.2851,Cluster-6107.5564
GO:0043492	ATPase activity, coupled to movement of substances	molecular_function	0.010653	1	7	377	94	16335	Cluster-6107.5967,Cluster-6107.18000,Cluster-6107.21251,Cluster-6107.1265,Cluster-6107.19945,Cluster-6107.5564,Cluster-6107.2851
GO:0008289	lipid binding	molecular_function	0.01148	1	9	377	147	16335	Cluster-6107.4932,Cluster-6107.11235,Cluster-6107.9391,Cluster-6107.22008,Cluster-6107.9305,Cluster-6107.5659,Cluster-6107.7135,Cluster-5656.0,Cluster-6107.2776
GO:0016628	oxidoreductase activity, acting on the CH-CH group of donors, NAD or NADP as acceptor	molecular_function	0.012086	1	5	377	54	16335	Cluster-6107.7961,Cluster-6107.8537,Cluster-7962.0,Cluster-6107.12006,Cluster-6107.16170
GO:0030838	positive regulation of actin filament polymerization	biological_process	0.012701	1	2	377	7	16335	Cluster-6107.1500,Cluster-6107.8425
GO:0034314	Arp2/3 complex-mediated actin nucleation	biological_process	0.012701	1	2	377	7	16335	Cluster-6107.8425,Cluster-6107.1500
GO:0045010	actin nucleation	biological_process	0.012701	1	2	377	7	16335	Cluster-6107.1500,Cluster-6107.8425
GO:0048468	cell development	biological_process	0.013636	1	5	377	60	16335	Cluster-6107.1500,Cluster-6107.13816,Cluster-6107.14196,Cluster-6107.2042,Cluster-6107.4543
GO:0016491	oxidoreductase activity	molecular_function	0.015953	1	51	377	1627	16335	Cluster-8163.0,Cluster-6107.6415,Cluster-6107.7036,Cluster-6107.13852,Cluster-6107.9889,Cluster-6107.12006,Cluster-6107.12127,Cluster-6748.0,Cluster-6107.20782,Cluster-6107.10404,Cluster-6107.10381,Cluster-6107.9944,Cluster-6107.4379,Cluster-6107.13181,Cluster-6107.8578,Cluster-6107.10193,Cluster-6107.8537,Cluster-6107.5987,Cluster-6107.15788,Cluster-6107.14645,Cluster-6107.11492,Cluster-6516.1,C…
GO:0004602	glutathione peroxidase activity	molecular_function	0.019653	1	2	377	9	16335	Cluster-6107.10193,Cluster-6107.10381
GO:0000904	cell morphogenesis involved in differentiation	biological_process	0.020454	1	3	377	24	16335	Cluster-6107.1500,Cluster-6107.13816,Cluster-6107.14196
GO:0015399	primary active transmembrane transporter activity	molecular_function	0.020904	1	7	377	108	16335	Cluster-6107.5564,Cluster-6107.2851,Cluster-6107.18000,Cluster-6107.5967,Cluster-6107.21251,Cluster-6107.1265,Cluster-6107.19945
GO:0015405	P-P-bond-hydrolysis-driven transmembrane transporter activity	molecular_function	0.020904	1	7	377	108	16335	Cluster-6107.18000,Cluster-6107.5967,Cluster-6107.21251,Cluster-6107.1265,Cluster-6107.19945,Cluster-6107.5564,Cluster-6107.2851
GO:0048856	anatomical structure development	biological_process	0.021005	1	10	377	203	16335	Cluster-6107.3864,Cluster-6107.10567,Cluster-6107.13816,Cluster-6107.4543,Cluster-6107.1457,Cluster-6107.1500,Cluster-6107.22036,Cluster-6107.14196,Cluster-6107.2042,Cluster-6107.9229
GO:0016820	hydrolase activity, acting on acid anhydrides, catalyzing transmembrane movement of substances	molecular_function	0.021218	1	8	377	131	16335	Cluster-6107.1265,Cluster-6107.21251,Cluster-6107.19945,Cluster-6107.5967,Cluster-6107.18000,Cluster-6107.5898,Cluster-6107.2851,Cluster-6107.5564
GO:0010496	intercellular transport	biological_process	0.021347	1	3	377	23	16335	Cluster-7617.0,Cluster-6107.3101,Cluster-6107.9773
GO:0044000	movement in host	biological_process	0.021347	1	3	377	23	16335	Cluster-7617.0,Cluster-6107.3101,Cluster-6107.9773
GO:0046739	transport of virus in multicellular host	biological_process	0.021347	1	3	377	23	16335	Cluster-7617.0,Cluster-6107.9773,Cluster-6107.3101
GO:0046740	transport of virus in host, cell to cell	biological_process	0.021347	1	3	377	23	16335	Cluster-6107.9773,Cluster-6107.3101,Cluster-7617.0
GO:0051814	movement in other organism involved in symbiotic interaction	biological_process	0.021347	1	3	377	23	16335	Cluster-7617.0,Cluster-6107.9773,Cluster-6107.3101
GO:1902586	multi-organism intercellular transport	biological_process	0.021347	1	3	377	23	16335	Cluster-7617.0,Cluster-6107.9773,Cluster-6107.3101
GO:0033014	tetrapyrrole biosynthetic process	biological_process	0.021618	1	7	377	114	16335	Cluster-6107.12006,Cluster-6107.6457,Cluster-6107.8537,Cluster-6107.962,Cluster-7962.0,Cluster-6107.11341,Cluster-6107.16170
GO:0071804	cellular potassium ion transport	biological_process	0.022157	1	3	377	24	16335	Cluster-6107.13696,Cluster-6107.962,Cluster-7562.0
GO:0071805	potassium ion transmembrane transport	biological_process	0.022157	1	3	377	24	16335	Cluster-6107.962,Cluster-6107.13696,Cluster-7562.0
GO:0051130	positive regulation of cellular component organization	biological_process	0.022222	1	3	377	24	16335	Cluster-6107.8425,Cluster-6107.1500,Cluster-6107.8079
GO:0006892	post-Golgi vesicle-mediated transport	biological_process	0.022639	1	2	377	10	16335	Cluster-6107.1500,Cluster-6107.8079
GO:0009522	photosystem I	cellular_component	0.023606	1	3	377	26	16335	Cluster-6107.6428,Cluster-6107.9543,Cluster-6107.12538
GO:0004601	peroxidase activity	molecular_function	0.027082	1	4	377	55	16335	Cluster-6107.11492,Cluster-6107.10381,Cluster-6107.6002,Cluster-6107.10193
GO:0006804	obsolete peroxidase reaction	biological_process	0.027082	1	4	377	55	16335	Cluster-6107.6002,Cluster-6107.10193,Cluster-6107.11492,Cluster-6107.10381
GO:0006895	Golgi to endosome transport	biological_process	0.027303	1	1	377	1	16335	Cluster-6107.1500
GO:0006903	vesicle targeting	biological_process	0.027303	1	1	377	1	16335	Cluster-6107.1500
GO:0007162	negative regulation of cell adhesion	biological_process	0.027303	1	1	377	1	16335	Cluster-6107.1500
GO:0010721	negative regulation of cell development	biological_process	0.027303	1	1	377	1	16335	Cluster-6107.1500
GO:0010769	regulation of cell morphogenesis involved in differentiation	biological_process	0.027303	1	1	377	1	16335	Cluster-6107.1500
GO:0010771	negative regulation of cell morphogenesis involved in differentiation	biological_process	0.027303	1	1	377	1	16335	Cluster-6107.1500
GO:0010810	regulation of cell-substrate adhesion	biological_process	0.027303	1	1	377	1	16335	Cluster-6107.1500
GO:0010812	negative regulation of cell-substrate adhesion	biological_process	0.027303	1	1	377	1	16335	Cluster-6107.1500
GO:0034315	regulation of Arp2/3 complex-mediated actin nucleation	biological_process	0.027303	1	1	377	1	16335	Cluster-6107.1500
GO:0034446	substrate adhesion-dependent cell spreading	biological_process	0.027303	1	1	377	1	16335	Cluster-6107.1500
GO:0035650	AP-1 adaptor complex binding	molecular_function	0.027303	1	1	377	1	16335	Cluster-6107.1500
GO:0045596	negative regulation of cell differentiation	biological_process	0.027303	1	1	377	1	16335	Cluster-6107.1500
GO:0048199	vesicle targeting, to, from or within Golgi	biological_process	0.027303	1	1	377	1	16335	Cluster-6107.1500
GO:0048203	vesicle targeting, trans-Golgi to endosome	biological_process	0.027303	1	1	377	1	16335	Cluster-6107.1500
GO:0051093	negative regulation of developmental process	biological_process	0.027303	1	1	377	1	16335	Cluster-6107.1500
GO:0051125	regulation of actin nucleation	biological_process	0.027303	1	1	377	1	16335	Cluster-6107.1500
GO:0051648	vesicle localization	biological_process	0.027303	1	1	377	1	16335	Cluster-6107.1500
GO:0051650	establishment of vesicle localization	biological_process	0.027303	1	1	377	1	16335	Cluster-6107.1500
GO:0060284	regulation of cell development	biological_process	0.027303	1	1	377	1	16335	Cluster-6107.1500
GO:0098602	single organism cell adhesion	biological_process	0.027303	1	1	377	1	16335	Cluster-6107.1500
GO:1900024	regulation of substrate adhesion-dependent cell spreading	biological_process	0.027303	1	1	377	1	16335	Cluster-6107.1500
GO:1900025	negative regulation of substrate adhesion-dependent cell spreading	biological_process	0.027303	1	1	377	1	16335	Cluster-6107.1500
GO:0055114	oxidation-reduction process	biological_process	0.027876	1	50	377	1640	16335	Cluster-6748.0,Cluster-6107.20782,Cluster-6107.10381,Cluster-6107.9944,Cluster-6107.10404,Cluster-6107.6148,Cluster-6107.9889,Cluster-6107.13852,Cluster-8163.0,Cluster-6107.6415,Cluster-6107.7036,Cluster-6107.12127,Cluster-6107.12006,Cluster-6107.15788,Cluster-6107.14645,Cluster-6107.7961,Cluster-6107.6487,Cluster-6107.17130,Cluster-6107.11492,Cluster-6516.1,Cluster-6107.8578,Cluster-6107.10193,C…
GO:0005215	transporter activity	molecular_function	0.028396	1	44	377	1418	16335	Cluster-6107.3871,Cluster-6107.18000,Cluster-6604.0,Cluster-6107.11341,Cluster-6107.22417,Cluster-6107.13660,Cluster-6107.9853,Cluster-6107.11724,Cluster-6107.10947,Cluster-6107.16437,Cluster-7562.0,Cluster-6107.13694,Cluster-6107.5967,Cluster-6107.962,Cluster-6107.5898,Cluster-6107.3223,Cluster-6107.1265,Cluster-6107.8959,Cluster-6107.4889,Cluster-6107.21251,Cluster-6107.22188,Cluster-6107.13696…
GO:0004789	thiamine-phosphate diphosphorylase activity	molecular_function	0.029157	1	2	377	10	16335	Cluster-6107.6857,Cluster-6107.13181
GO:0016514	SWI/SNF complex	cellular_component	0.029159	1	1	377	1	16335	Cluster-6107.1379
GO:0009271	phage shock	biological_process	0.029216	1	2	377	12	16335	Cluster-6107.13873,Cluster-6107.17642
GO:0098586	cellular response to virus	biological_process	0.029216	1	2	377	12	16335	Cluster-6107.17642,Cluster-6107.13873
GO:0009532	plastid stroma	cellular_component	0.029604	1	1	377	1	16335	Cluster-6107.5967
GO:0009570	chloroplast stroma	cellular_component	0.029604	1	1	377	1	16335	Cluster-6107.5967
GO:0009573	chloroplast ribulose bisphosphate carboxylase complex	cellular_component	0.029604	1	1	377	1	16335	Cluster-6107.5967
GO:0016984	ribulose-bisphosphate carboxylase activity	molecular_function	0.029604	1	1	377	1	16335	Cluster-6107.5967
GO:0048492	ribulose bisphosphate carboxylase complex	cellular_component	0.029604	1	1	377	1	16335	Cluster-6107.5967
GO:0016994	precorrin-6A reductase activity	molecular_function	0.029665	1	1	377	1	16335	Cluster-6107.12006
GO:0016614	oxidoreductase activity, acting on CH-OH group of donors	molecular_function	0.029752	1	12	377	262	16335	Cluster-6107.9009,Cluster-6107.7961,Cluster-7962.0,Cluster-6107.9396,Cluster-6107.20782,Cluster-6107.2556,Cluster-6107.18902,Cluster-6107.8537,Cluster-6107.6415,Cluster-6107.16170,Cluster-6107.12414,Cluster-6107.325
GO:0050660	flavin adenine dinucleotide binding	molecular_function	0.032986	1	8	377	157	16335	Cluster-6107.6857,Cluster-6107.20782,Cluster-6516.1,Cluster-6107.16170,Cluster-6107.12414,Cluster-6107.8578,Cluster-6107.8537,Cluster-6107.5987
GO:0016684	oxidoreductase activity, acting on peroxide as acceptor	molecular_function	0.033618	1	4	377	59	16335	Cluster-6107.11492,Cluster-6107.10381,Cluster-6107.6002,Cluster-6107.10193
GO:0004616	phosphogluconate dehydrogenase (decarboxylating) activity	molecular_function	0.033827	1	4	377	48	16335	Cluster-6107.7961,Cluster-7962.0,Cluster-6107.9009,Cluster-6107.9396
GO:0019521	D-gluconate metabolic process	biological_process	0.033827	1	4	377	48	16335	Cluster-6107.9396,Cluster-6107.7961,Cluster-7962.0,Cluster-6107.9009
GO:0016616	oxidoreductase activity, acting on the CH-OH group of donors, NAD or NADP as acceptor	molecular_function	0.034398	1	11	377	236	16335	Cluster-7962.0,Cluster-6107.7961,Cluster-6107.9009,Cluster-6107.2556,Cluster-6107.9396,Cluster-6107.18902,Cluster-6107.8537,Cluster-6107.12414,Cluster-6107.325,Cluster-6107.16170,Cluster-6107.6415
GO:0052126	movement in host environment	biological_process	0.03521	1	4	377	48	16335	Cluster-7617.0,Cluster-6107.9773,Cluster-6107.11998,Cluster-6107.3101
GO:0052192	movement in environment of other organism involved in symbiotic interaction	biological_process	0.03521	1	4	377	48	16335	Cluster-7617.0,Cluster-6107.9773,Cluster-6107.11998,Cluster-6107.3101
GO:0009228	thiamine biosynthetic process	biological_process	0.035692	1	2	377	11	16335	Cluster-6107.6857,Cluster-6107.13181
GO:0042724	thiamine-containing compound biosynthetic process	biological_process	0.035692	1	2	377	11	16335	Cluster-6107.13181,Cluster-6107.6857
GO:0019520	aldonic acid metabolic process	biological_process	0.036795	1	4	377	51	16335	Cluster-6107.9396,Cluster-7962.0,Cluster-6107.7961,Cluster-6107.9009
GO:0040013	negative regulation of locomotion	biological_process	0.036929	1	1	377	2	16335	Cluster-6107.1500
GO:0051271	negative regulation of cellular component movement	biological_process	0.036929	1	1	377	2	16335	Cluster-6107.1500
GO:2000146	negative regulation of cell motility	biological_process	0.036929	1	1	377	2	16335	Cluster-6107.1500
GO:0003924	GTPase activity	molecular_function	0.038059	1	13	377	285	16335	Cluster-6107.5564,Cluster-6107.12006,Cluster-6107.2851,Cluster-6107.5198,Cluster-6107.5967,Cluster-6107.19945,Cluster-6107.16489,Cluster-6107.9261,Cluster-6107.21251,Cluster-5795.0,Cluster-6107.1265,Cluster-6107.12607,Cluster-6107.20289
GO:0007015	actin filament organization	biological_process	0.038147	1	3	377	30	16335	Cluster-6078.1,Cluster-6107.8425,Cluster-6107.1500
GO:0004375	glycine dehydrogenase (decarboxylating) activity	molecular_function	0.040676	1	1	377	2	16335	Cluster-6107.16585
GO:0006546	glycine catabolic process	biological_process	0.040676	1	1	377	2	16335	Cluster-6107.16585
GO:0009071	serine family amino acid catabolic process	biological_process	0.040676	1	1	377	2	16335	Cluster-6107.16585
GO:0016642	oxidoreductase activity, acting on the CH-NH2 group of donors, disulfide as acceptor	molecular_function	0.040676	1	1	377	2	16335	Cluster-6107.16585
GO:0019354	siroheme biosynthetic process	biological_process	0.04149	1	3	377	30	16335	Cluster-6107.16170,Cluster-6107.8537,Cluster-7962.0
GO:0043115	precorrin-2 dehydrogenase activity	molecular_function	0.04149	1	3	377	30	16335	Cluster-6107.16170,Cluster-6107.8537,Cluster-7962.0
GO:0046156	siroheme metabolic process	biological_process	0.04149	1	3	377	30	16335	Cluster-6107.16170,Cluster-7962.0,Cluster-6107.8537
GO:0055085	transmembrane transport	biological_process	0.042933	1	31	377	942	16335	Cluster-6107.6457,Cluster-6107.13696,Cluster-6107.11008,Cluster-6107.14457,Cluster-6107.4889,Cluster-6107.21251,Cluster-6107.3223,Cluster-6107.15287,Cluster-6107.5960,Cluster-6107.5898,Cluster-7617.0,Cluster-6107.962,Cluster-6107.11998,Cluster-6107.5967,Cluster-6107.18009,Cluster-6107.22008,Cluster-7562.0,Cluster-6107.16437,Cluster-6107.10947,Cluster-6107.9853,Cluster-6107.19936,Cluster-2810.0,Cl…
GO:0004488	methylenetetrahydrofolate dehydrogenase (NADP+) activity	molecular_function	0.043341	1	2	377	15	16335	Cluster-6107.10404,Cluster-6107.9713
GO:0007009	plasma membrane organization	biological_process	0.044499	1	2	377	15	16335	Cluster-6107.22188,Cluster-6107.8079
GO:0016833	oxo-acid-lyase activity	molecular_function	0.046584	1	2	377	15	16335	Cluster-6107.12420,Cluster-6107.10797
GO:0009653	anatomical structure morphogenesis	biological_process	0.048259	1	7	377	140	16335	Cluster-6107.2042,Cluster-6107.14196,Cluster-6107.13816,Cluster-6107.4543,Cluster-6107.1500,Cluster-6107.3864,Cluster-6107.1457
GO:0031334	positive regulation of protein complex assembly	biological_process	0.048377	1	2	377	13	16335	Cluster-6107.8425,Cluster-6107.1500
GO:0032273	positive regulation of protein polymerization	biological_process	0.048377	1	2	377	13	16335	Cluster-6107.8425,Cluster-6107.1500
GO:0044089	positive regulation of cellular component biogenesis	biological_process	0.048377	1	2	377	13	16335	Cluster-6107.1500,Cluster-6107.8425
GO:0051495	positive regulation of cytoskeleton organization	biological_process	0.048377	1	2	377	13	16335	Cluster-6107.8425,Cluster-6107.1500
GO:0005319	lipid transporter activity	molecular_function	0.048786	1	2	377	15	16335	Cluster-6107.962,Cluster-6107.7768
GO:0000813	ESCRT I complex	cellular_component	0.049222	1	1	377	2	16335	Cluster-6107.11203
GO:0032509	endosome transport via multivesicular body sorting pathway	biological_process	0.049222	1	1	377	2	16335	Cluster-6107.11203
GO:0036452	ESCRT complex	cellular_component	0.049222	1	1	377	2	16335	Cluster-6107.11203
GO:0006772	thiamine metabolic process	biological_process	0.049331	1	2	377	13	16335	Cluster-6107.6857,Cluster-6107.13181
GO:0042723	thiamine-containing compound metabolic process	biological_process	0.049331	1	2	377	13	16335	Cluster-6107.13181,Cluster-6107.6857
GO:0030170	pyridoxal phosphate binding	molecular_function	0.050708	1	5	377	82	16335	Cluster-6107.7089,Cluster-6107.16585,Cluster-6107.1608,Cluster-6395.0,Cluster-6107.2488
GO:0004834	tryptophan synthase activity	molecular_function	0.050807	1	1	377	2	16335	Cluster-6107.13181
GO:0031532	actin cytoskeleton reorganization	biological_process	0.051223	1	1	377	3	16335	Cluster-6078.1
GO:0090527	actin filament reorganization	biological_process	0.051223	1	1	377	3	16335	Cluster-6078.1
GO:0010638	positive regulation of organelle organization	biological_process	0.052252	1	2	377	14	16335	Cluster-6107.8425,Cluster-6107.1500
GO:0003857	3-hydroxyacyl-CoA dehydrogenase activity	molecular_function	0.05253	1	4	377	59	16335	Cluster-6107.9396,Cluster-6107.12414,Cluster-6107.8537,Cluster-7962.0
GO:0006778	porphyrin-containing compound metabolic process	biological_process	0.053403	1	6	377	109	16335	Cluster-6107.8537,Cluster-7962.0,Cluster-6107.962,Cluster-6107.12006,Cluster-6107.6457,Cluster-6107.16170
GO:0006720	isoprenoid metabolic process	biological_process	0.053545	1	6	377	110	16335	Cluster-6107.3991,Cluster-6107.10086,Cluster-6107.16170,Cluster-6516.1,Cluster-6107.7620,Cluster-6107.8537
GO:0008299	isoprenoid biosynthetic process	biological_process	0.053545	1	6	377	110	16335	Cluster-6107.3991,Cluster-6107.10086,Cluster-6107.16170,Cluster-6516.1,Cluster-6107.7620,Cluster-6107.8537
GO:0043015	gamma-tubulin binding	molecular_function	0.054936	1	1	377	2	16335	Cluster-6107.349
GO:0009445	putrescine metabolic process	biological_process	0.055761	1	1	377	3	16335	Cluster-6107.4486
GO:0009446	putrescine biosynthetic process	biological_process	0.055761	1	1	377	3	16335	Cluster-6107.4486
GO:0016480	negative regulation of transcription from RNA polymerase III promoter	biological_process	0.056593	1	1	377	2	16335	Cluster-6107.22008
GO:0016627	oxidoreductase activity, acting on the CH-CH group of donors	molecular_function	0.057232	1	6	377	109	16335	Cluster-6107.6857,Cluster-6107.16170,Cluster-6107.12006,Cluster-7962.0,Cluster-6107.7961,Cluster-6107.8537
GO:0032787	monocarboxylic acid metabolic process	biological_process	0.058687	1	15	377	400	16335	Cluster-6107.9396,Cluster-6107.7961,Cluster-7962.0,Cluster-6107.10404,Cluster-6107.9009,Cluster-6107.16170,Cluster-6107.12414,Cluster-6107.3871,Cluster-6107.8375,Cluster-6107.5967,Cluster-6107.3991,Cluster-6107.8537,Cluster-6107.1290,Cluster-7617.0,Cluster-6107.9713
GO:0031360	intrinsic component of thylakoid membrane	cellular_component	0.058738	1	1	377	2	16335	Cluster-6107.9543
GO:0031361	integral component of thylakoid membrane	cellular_component	0.058738	1	1	377	2	16335	Cluster-6107.9543
GO:0019682	glyceraldehyde-3-phosphate metabolic process	biological_process	0.058823	1	6	377	110	16335	Cluster-6107.9396,Cluster-6107.3991,Cluster-6107.9009,Cluster-6107.7961,Cluster-6107.1290,Cluster-7962.0
GO:0016586	RSC complex	cellular_component	0.058863	1	1	377	2	16335	Cluster-6107.1379
GO:0004373	glycogen (starch) synthase activity	molecular_function	0.06015	1	1	377	3	16335	Cluster-6107.6148
GO:0016197	endosomal transport	biological_process	0.060542	1	2	377	16	16335	Cluster-6107.1500,Cluster-6107.11203
GO:0009240	isopentenyl diphosphate biosynthetic process	biological_process	0.06239	1	1	377	3	16335	Cluster-6107.3991
GO:0016726	oxidoreductase activity, acting on CH or CH2 groups, NAD or NADP as acceptor	molecular_function	0.06239	1	1	377	3	16335	Cluster-6107.3991
GO:0019288	isopentenyl diphosphate biosynthetic process, methylerythritol 4-phosphate pathway	biological_process	0.06239	1	1	377	3	16335	Cluster-6107.3991
GO:0046490	isopentenyl diphosphate metabolic process	biological_process	0.06239	1	1	377	3	16335	Cluster-6107.3991
GO:0050992	dimethylallyl diphosphate biosynthetic process	biological_process	0.06239	1	1	377	3	16335	Cluster-6107.3991
GO:0050993	dimethylallyl diphosphate metabolic process	biological_process	0.06239	1	1	377	3	16335	Cluster-6107.3991
GO:0051745	4-hydroxy-3-methylbut-2-en-1-yl diphosphate reductase activity	molecular_function	0.06239	1	1	377	3	16335	Cluster-6107.3991
GO:0006550	isoleucine catabolic process	biological_process	0.063102	1	4	377	62	16335	Cluster-6107.9396,Cluster-6107.12414,Cluster-6107.8537,Cluster-7962.0
GO:0006552	leucine catabolic process	biological_process	0.063102	1	4	377	62	16335	Cluster-6107.9396,Cluster-6107.12414,Cluster-7962.0,Cluster-6107.8537
GO:0006574	valine catabolic process	biological_process	0.063102	1	4	377	62	16335	Cluster-7962.0,Cluster-6107.8537,Cluster-6107.12414,Cluster-6107.9396
GO:0009083	branched-chain amino acid catabolic process	biological_process	0.063102	1	4	377	62	16335	Cluster-7962.0,Cluster-6107.8537,Cluster-6107.12414,Cluster-6107.9396
GO:0006338	chromatin remodeling	biological_process	0.064098	1	4	377	57	16335	Cluster-6107.16517,Cluster-6107.14829,Cluster-6107.1500,Cluster-6107.1379
GO:0004252	serine-type endopeptidase activity	molecular_function	0.065904	1	7	377	146	16335	Cluster-6107.10871,Cluster-6107.11840,Cluster-6107.14727,Cluster-6107.11341,Cluster-6107.1913,Cluster-6107.16170,Cluster-6107.13816
GO:0010256	endomembrane system organization	biological_process	0.066312	1	3	377	40	16335	Cluster-6107.22188,Cluster-6107.8079,Cluster-6107.12006
GO:0050570	4-hydroxythreonine-4-phosphate dehydrogenase activity	molecular_function	0.066452	1	1	377	3	16335	Cluster-6107.2556
GO:0046487	glyoxylate metabolic process	biological_process	0.066592	1	3	377	41	16335	Cluster-6107.9713,Cluster-6107.10404,Cluster-6107.5967
GO:0006979	response to oxidative stress	biological_process	0.066596	1	4	377	71	16335	Cluster-6107.11492,Cluster-6107.10381,Cluster-6107.6002,Cluster-6107.10193
GO:0009110	vitamin biosynthetic process	biological_process	0.067034	1	8	377	169	16335	Cluster-6107.16170,Cluster-6107.13181,Cluster-6107.11341,Cluster-6107.8537,Cluster-6107.12006,Cluster-6107.2556,Cluster-6107.6857,Cluster-6107.7961
GO:0042364	water-soluble vitamin biosynthetic process	biological_process	0.067034	1	8	377	169	16335	Cluster-6107.7961,Cluster-6107.2556,Cluster-6107.6857,Cluster-6107.8537,Cluster-6107.12006,Cluster-6107.16170,Cluster-6107.13181,Cluster-6107.11341
GO:0018874	benzoate metabolic process	biological_process	0.067062	1	4	377	63	16335	Cluster-6107.12414,Cluster-6107.9396,Cluster-7962.0,Cluster-6107.8537
GO:0006721	terpenoid metabolic process	biological_process	0.067458	1	5	377	87	16335	Cluster-6107.7620,Cluster-6516.1,Cluster-6107.8537,Cluster-6107.16170,Cluster-6107.10086
GO:0016114	terpenoid biosynthetic process	biological_process	0.067458	1	5	377	87	16335	Cluster-6107.8537,Cluster-6516.1,Cluster-6107.7620,Cluster-6107.10086,Cluster-6107.16170
GO:0003871	5-methyltetrahydropteroyltriglutamate-homocysteine S-methyltransferase activity	molecular_function	0.068031	1	1	377	3	16335	Cluster-6107.8886
GO:0042085	5-methyltetrahydropteroyltri-L-glutamate-dependent methyltransferase activity	molecular_function	0.068031	1	1	377	3	16335	Cluster-6107.8886
GO:0004655	porphobilinogen synthase activity	molecular_function	0.069135	1	1	377	3	16335	Cluster-6107.962
GO:0042816	vitamin B6 metabolic process	biological_process	0.069347	1	2	377	18	16335	Cluster-6107.2556,Cluster-6107.6857
GO:0042819	vitamin B6 biosynthetic process	biological_process	0.069347	1	2	377	18	16335	Cluster-6107.2556,Cluster-6107.6857
GO:0031514	motile cilium	cellular_component	0.070492	1	3	377	35	16335	Cluster-6107.5878,Cluster-6107.10498,Cluster-6107.4216
GO:0048038	quinone binding	molecular_function	0.071268	1	2	377	21	16335	Cluster-6107.6487,Cluster-6107.15788
GO:0033013	tetrapyrrole metabolic process	biological_process	0.071501	1	7	377	149	16335	Cluster-6107.16170,Cluster-6107.11341,Cluster-7962.0,Cluster-6107.962,Cluster-6107.8537,Cluster-6107.12006,Cluster-6107.6457
GO:0006928	movement of cell or subcellular component	biological_process	0.072287	1	7	377	141	16335	Cluster-6107.8207,Cluster-6107.4216,Cluster-6107.5878,Cluster-6107.10498,Cluster-6107.1500,Cluster-6107.13816,Cluster-6107.14196
GO:0005853	eukaryotic translation elongation factor 1 complex	cellular_component	0.07235	1	1	377	3	16335	Cluster-6107.5708
GO:0006779	porphyrin-containing compound biosynthetic process	biological_process	0.072433	1	4	377	63	16335	Cluster-6107.16170,Cluster-6107.6457,Cluster-6107.8537,Cluster-7962.0
GO:0008677	2-dehydropantoate 2-reductase activity	molecular_function	0.072684	1	3	377	36	16335	Cluster-6107.7961,Cluster-6107.8537,Cluster-6107.16170
GO:0051656	establishment of organelle localization	biological_process	0.075742	1	1	377	3	16335	Cluster-6107.1500
GO:0009615	response to virus	biological_process	0.080983	1	3	377	40	16335	Cluster-6107.10159,Cluster-6107.13873,Cluster-6107.17642
GO:0046406	magnesium protoporphyrin IX methyltransferase activity	molecular_function	0.081845	1	1	377	3	16335	Cluster-6107.6457
GO:0022604	regulation of cell morphogenesis	biological_process	0.082071	1	1	377	5	16335	Cluster-6107.1500
GO:0006549	isoleucine metabolic process	biological_process	0.082816	1	4	377	67	16335	Cluster-6107.12414,Cluster-6107.9396,Cluster-6107.8537,Cluster-7962.0
GO:0006573	valine metabolic process	biological_process	0.082816	1	4	377	67	16335	Cluster-6107.12414,Cluster-6107.9396,Cluster-6107.8537,Cluster-7962.0
GO:0046849	bone remodeling	biological_process	0.083534	1	1	377	3	16335	Cluster-6107.6952
GO:0048771	tissue remodeling	biological_process	0.083534	1	1	377	3	16335	Cluster-6107.6952
GO:0072524	pyridine-containing compound metabolic process	biological_process	0.083684	1	8	377	184	16335	Cluster-6107.9009,Cluster-7962.0,Cluster-6107.7961,Cluster-6107.2556,Cluster-6107.6857,Cluster-6107.9396,Cluster-6107.1290,Cluster-6107.8375
GO:0008064	regulation of actin polymerization or depolymerization	biological_process	0.084306	1	2	377	19	16335	Cluster-6107.1500,Cluster-6107.8425
GO:0008154	actin polymerization or depolymerization	biological_process	0.084306	1	2	377	19	16335	Cluster-6107.8425,Cluster-6107.1500
GO:0030041	actin filament polymerization	biological_process	0.084306	1	2	377	19	16335	Cluster-6107.8425,Cluster-6107.1500
GO:0030832	regulation of actin filament length	biological_process	0.084306	1	2	377	19	16335	Cluster-6107.8425,Cluster-6107.1500
GO:0030833	regulation of actin filament polymerization	biological_process	0.084306	1	2	377	19	16335	Cluster-6107.1500,Cluster-6107.8425
GO:0032535	regulation of cellular component size	biological_process	0.084306	1	2	377	19	16335	Cluster-6107.1500,Cluster-6107.8425
GO:0032956	regulation of actin cytoskeleton organization	biological_process	0.084306	1	2	377	19	16335	Cluster-6107.8425,Cluster-6107.1500
GO:0032970	regulation of actin filament-based process	biological_process	0.084306	1	2	377	19	16335	Cluster-6107.8425,Cluster-6107.1500
GO:0030688	preribosome, small subunit precursor	cellular_component	0.08517	1	1	377	3	16335	Cluster-6107.16105
GO:0008440	inositol-1,4,5-trisphosphate 3-kinase activity	molecular_function	0.085978	1	1	377	3	16335	Cluster-6107.12357
GO:0008373	sialyltransferase activity	molecular_function	0.086048	1	1	377	3	16335	Cluster-6107.11203
GO:0006568	tryptophan metabolic process	biological_process	0.086583	1	6	377	126	16335	Cluster-6107.8537,Cluster-6107.7961,Cluster-7962.0,Cluster-6107.12414,Cluster-6107.9396,Cluster-6107.13181
GO:0006586	indolalkylamine metabolic process	biological_process	0.086583	1	6	377	126	16335	Cluster-6107.12414,Cluster-6107.13181,Cluster-6107.9396,Cluster-7962.0,Cluster-6107.8537,Cluster-6107.7961
GO:0008767	UDP-galactopyranose mutase activity	molecular_function	0.086796	1	1	377	3	16335	Cluster-6107.12420
GO:0005977	glycogen metabolic process	biological_process	0.087849	1	1	377	4	16335	Cluster-6107.6148
GO:0005978	glycogen biosynthetic process	biological_process	0.087849	1	1	377	4	16335	Cluster-6107.6148
GO:0048870	cell motility	biological_process	0.088533	1	4	377	68	16335	Cluster-6107.4216,Cluster-6107.10498,Cluster-6107.5878,Cluster-6107.1500
GO:0051674	localization of cell	biological_process	0.088533	1	4	377	68	16335	Cluster-6107.1500,Cluster-6107.10498,Cluster-6107.5878,Cluster-6107.4216
GO:0005992	trehalose biosynthetic process	biological_process	0.089509	1	2	377	19	16335	Cluster-6107.11724,Cluster-6107.6546
GO:0016168	chlorophyll binding	molecular_function	0.090148	1	1	377	3	16335	Cluster-6107.7170
GO:0003968	RNA-directed RNA polymerase activity	molecular_function	0.090695	1	4	377	70	16335	Cluster-6107.14042,Cluster-6107.4096,Cluster-6107.1913,Cluster-6107.18564
GO:0031379	RNA-directed RNA polymerase complex	cellular_component	0.090695	1	4	377	70	16335	Cluster-6107.18564,Cluster-6107.1913,Cluster-6107.4096,Cluster-6107.14042
GO:0008813	chorismate lyase activity	molecular_function	0.090932	1	1	377	4	16335	Cluster-6107.12420
GO:0030029	actin filament-based process	biological_process	0.09148	1	3	377	41	16335	Cluster-6107.1500,Cluster-6107.8425,Cluster-6078.1
GO:0030036	actin cytoskeleton organization	biological_process	0.09148	1	3	377	41	16335	Cluster-6107.8425,Cluster-6078.1,Cluster-6107.1500
GO:0051179	localization	biological_process	0.091631	1	83	377	3017	16335	Cluster-2810.0,Cluster-6107.19936,Cluster-6107.1500,Cluster-6107.10242,Cluster-6107.11203,Cluster-7962.0,Cluster-6107.18991,Cluster-6107.2375,Cluster-6107.9668,Cluster-6107.7033,Cluster-6107.7750,Cluster-6107.18564,Cluster-6107.15666,Cluster-6107.14457,Cluster-6107.7768,Cluster-6107.20724,Cluster-6107.9773,Cluster-6107.10279,Cluster-6107.3101,Cluster-6107.22008,Cluster-6107.5960,Cluster-7617.0,Cl…
GO:0072348	sulfur compound transport	biological_process	0.092744	1	2	377	24	16335	Cluster-6107.22188,Cluster-6107.13694
GO:0004668	protein-arginine deiminase activity	molecular_function	0.092929	1	1	377	6	16335	Cluster-6107.4486
GO:0016813	hydrolase activity, acting on carbon-nitrogen (but not peptide) bonds, in linear amidines	molecular_function	0.092929	1	1	377	6	16335	Cluster-6107.4486
GO:0003972	RNA ligase (ATP) activity	molecular_function	0.093285	1	1	377	4	16335	Cluster-6107.8099
GO:0001765	membrane raft assembly	biological_process	0.096082	1	1	377	5	16335	Cluster-6107.22188
GO:0031579	membrane raft organization	biological_process	0.096082	1	1	377	5	16335	Cluster-6107.22188
GO:0044091	membrane biogenesis	biological_process	0.096082	1	1	377	5	16335	Cluster-6107.22188
GO:0044854	plasma membrane raft assembly	biological_process	0.096082	1	1	377	5	16335	Cluster-6107.22188
GO:0044857	plasma membrane raft organization	biological_process	0.096082	1	1	377	5	16335	Cluster-6107.22188
GO:0070836	caveola assembly	biological_process	0.096082	1	1	377	5	16335	Cluster-6107.22188
GO:0071709	membrane assembly	biological_process	0.096082	1	1	377	5	16335	Cluster-6107.22188
GO:0016020	membrane	cellular_component	0.099101	1	112	377	4212	16335	Cluster-6107.10817,Cluster-6107.12006,Cluster-6107.5878,Cluster-6107.3871,Cluster-6107.18000,Cluster-6107.22417,Cluster-6107.9079,Cluster-6107.11341,Cluster-6107.12029,Cluster-6107.10115,Cluster-6107.2846,Cluster-6107.16039,Cluster-6107.13660,Cluster-6107.11724,Cluster-6107.962,Cluster-6107.8955,Cluster-6107.5657,Cluster-1126.0,Cluster-6107.1457,Cluster-6107.13694,Cluster-6107.6748,Cluster-6107.5…
GO:0003950	NAD+ ADP-ribosyltransferase activity	molecular_function	0.099154	1	2	377	23	16335	Cluster-6107.6734,Cluster-6107.11203
GO:0042537	benzene-containing compound metabolic process	biological_process	0.10006	1	4	377	72	16335	Cluster-7962.0,Cluster-6107.8537,Cluster-6107.9396,Cluster-6107.12414
GO:0006551	leucine metabolic process	biological_process	0.10071	1	4	377	72	16335	Cluster-6107.8537,Cluster-7962.0,Cluster-6107.12414,Cluster-6107.9396
GO:0006783	heme biosynthetic process	biological_process	0.10097	1	3	377	46	16335	Cluster-6107.8537,Cluster-7962.0,Cluster-6107.16170
GO:0044428	nuclear part	cellular_component	0.10148	1	26	377	793	16335	Cluster-6107.4396,Cluster-6107.23094,Cluster-6107.6214,Cluster-6107.10404,Cluster-6107.8462,Cluster-6107.3463,Cluster-6748.0,Cluster-6107.10947,Cluster-6107.9931,Cluster-6107.20612,Cluster-6107.5600,Cluster-6107.11541,Cluster-6107.20657,Cluster-6107.7388,Cluster-6107.17028,Cluster-6107.5794,Cluster-6107.10498,Cluster-6107.7170,Cluster-6107.17434,Cluster-6107.3365,Cluster-6107.18368,Cluster-1537.0…
GO:0007275	multicellular organismal development	biological_process	0.10166	1	8	377	195	16335	Cluster-6107.9229,Cluster-6107.14196,Cluster-6107.2042,Cluster-6107.19289,Cluster-6107.5657,Cluster-6107.13816,Cluster-6107.10567,Cluster-6107.3864
GO:0046351	disaccharide biosynthetic process	biological_process	0.10173	1	2	377	21	16335	Cluster-6107.11724,Cluster-6107.6546
GO:0008452	RNA ligase activity	molecular_function	0.10214	1	1	377	5	16335	Cluster-6107.8099
GO:0006471	protein ADP-ribosylation	biological_process	0.10376	1	1	377	4	16335	Cluster-6107.11203
GO:0015079	potassium ion transmembrane transporter activity	molecular_function	0.10442	1	4	377	69	16335	Cluster-6107.13660,Cluster-6107.13696,Cluster-6107.962,Cluster-7562.0
GO:0032507	maintenance of protein location in cell	biological_process	0.10446	1	2	377	22	16335	Cluster-6107.13855,Cluster-2597.0
GO:0045185	maintenance of protein location	biological_process	0.10446	1	2	377	22	16335	Cluster-2597.0,Cluster-6107.13855
GO:0051651	maintenance of location in cell	biological_process	0.10446	1	2	377	22	16335	Cluster-2597.0,Cluster-6107.13855
GO:0006749	glutathione metabolic process	biological_process	0.10566	1	2	377	24	16335	Cluster-6107.10193,Cluster-6107.10381
GO:0022892	substrate-specific transporter activity	molecular_function	0.10581	1	30	377	994	16335	Cluster-6107.20724,Cluster-6107.7768,Cluster-6107.4889,Cluster-6107.14457,Cluster-6107.13696,Cluster-6107.6457,Cluster-6107.13694,Cluster-6107.5967,Cluster-6107.18009,Cluster-7617.0,Cluster-6107.962,Cluster-6107.5960,Cluster-6107.5898,Cluster-6107.19936,Cluster-6107.13660,Cluster-6107.9853,Cluster-6107.11724,Cluster-6107.10947,Cluster-6107.16437,Cluster-7562.0,Cluster-6107.9798,Cluster-6107.3871,…
GO:0006766	vitamin metabolic process	biological_process	0.10651	1	9	377	219	16335	Cluster-6107.6857,Cluster-6107.2556,Cluster-6107.7961,Cluster-6107.12627,Cluster-6107.11341,Cluster-6107.13181,Cluster-6107.16170,Cluster-6107.12006,Cluster-6107.8537
GO:0006767	water-soluble vitamin metabolic process	biological_process	0.10651	1	9	377	219	16335	Cluster-6107.11341,Cluster-6107.13181,Cluster-6107.16170,Cluster-6107.12006,Cluster-6107.8537,Cluster-6107.6857,Cluster-6107.2556,Cluster-6107.7961,Cluster-6107.12627
GO:0000156	phosphorelay response regulator activity	molecular_function	0.10769	1	1	377	6	16335	Cluster-7920.0
GO:0007409	axonogenesis	biological_process	0.10828	1	2	377	23	16335	Cluster-6107.13816,Cluster-6107.14196
GO:0007411	axon guidance	biological_process	0.10828	1	2	377	23	16335	Cluster-6107.13816,Cluster-6107.14196
GO:0048667	cell morphogenesis involved in neuron differentiation	biological_process	0.10828	1	2	377	23	16335	Cluster-6107.14196,Cluster-6107.13816
GO:0048812	neuron projection morphogenesis	biological_process	0.10828	1	2	377	23	16335	Cluster-6107.14196,Cluster-6107.13816
GO:0061564	axon development	biological_process	0.10828	1	2	377	23	16335	Cluster-6107.13816,Cluster-6107.14196
GO:0097485	neuron projection guidance	biological_process	0.10828	1	2	377	23	16335	Cluster-6107.14196,Cluster-6107.13816
GO:0003688	DNA replication origin binding	molecular_function	0.10874	1	1	377	6	16335	Cluster-5656.0
GO:0039713	viral factory	cellular_component	0.10874	1	1	377	6	16335	Cluster-5656.0
GO:0039715	nuclear viral factory	cellular_component	0.10874	1	1	377	6	16335	Cluster-5656.0
GO:0046809	replication compartment	cellular_component	0.10874	1	1	377	6	16335	Cluster-5656.0
GO:0006112	energy reserve metabolic process	biological_process	0.10919	1	1	377	5	16335	Cluster-6107.6148
GO:0005929	cilium	cellular_component	0.11037	1	3	377	42	16335	Cluster-6107.10498,Cluster-6107.5878,Cluster-6107.4216
GO:0008158	hedgehog receptor activity	molecular_function	0.11074	1	1	377	6	16335	Cluster-6107.10367
GO:0042430	indole-containing compound metabolic process	biological_process	0.11217	1	6	377	135	16335	Cluster-7962.0,Cluster-6107.7961,Cluster-6107.8537,Cluster-6107.12414,Cluster-6107.13181,Cluster-6107.9396
GO:0007016	cytoskeletal anchoring at plasma membrane	biological_process	0.11301	1	1	377	5	16335	Cluster-2597.0
GO:0051382	kinetochore assembly	biological_process	0.11307	1	2	377	22	16335	Cluster-6107.14089,Cluster-6107.9180
GO:0051383	kinetochore organization	biological_process	0.11307	1	2	377	22	16335	Cluster-6107.9180,Cluster-6107.14089
GO:0042168	heme metabolic process	biological_process	0.11539	1	3	377	49	16335	Cluster-6107.8537,Cluster-7962.0,Cluster-6107.16170
GO:0005212	structural constituent of eye lens	molecular_function	0.11558	1	1	377	5	16335	Cluster-6107.10567
GO:0015077	monovalent inorganic cation transmembrane transporter activity	molecular_function	0.11563	1	14	377	406	16335	Cluster-7562.0,Cluster-6107.13696,Cluster-6107.16437,Cluster-6107.14457,Cluster-6107.13660,Cluster-6107.5898,Cluster-6107.962,Cluster-7617.0,Cluster-6107.7191,Cluster-6107.22417,Cluster-6107.5967,Cluster-6107.9668,Cluster-6107.9798,Cluster-6107.3871
GO:0005991	trehalose metabolic process	biological_process	0.11646	1	2	377	24	16335	Cluster-6107.11724,Cluster-6107.6546
GO:1901617	organic hydroxy compound biosynthetic process	biological_process	0.11651	1	2	377	25	16335	Cluster-6107.6857,Cluster-6107.2556
GO:0006644	phospholipid metabolic process	biological_process	0.11691	1	7	377	167	16335	Cluster-6107.8273,Cluster-6107.3991,Cluster-6107.10808,Cluster-6107.12029,Cluster-6107.14996,Cluster-6107.13855,Cluster-6107.12607
GO:0000902	cell morphogenesis	biological_process	0.11707	1	4	377	74	16335	Cluster-6107.1500,Cluster-6107.14196,Cluster-6107.13816,Cluster-6107.1457
GO:0032989	cellular component morphogenesis	biological_process	0.11707	1	4	377	74	16335	Cluster-6107.14196,Cluster-6107.13816,Cluster-6107.1500,Cluster-6107.1457
GO:0046168	glycerol-3-phosphate catabolic process	biological_process	0.11802	1	2	377	22	16335	Cluster-6107.7961,Cluster-6107.16170
GO:0004066	asparagine synthase (glutamine-hydrolyzing) activity	molecular_function	0.11808	1	1	377	5	16335	Cluster-6107.14457
GO:0022804	active transmembrane transporter activity	molecular_function	0.11889	1	9	377	245	16335	Cluster-6107.1265,Cluster-6107.21251,Cluster-6107.16437,Cluster-6107.19945,Cluster-6107.2375,Cluster-6107.18000,Cluster-6107.5967,Cluster-6107.2851,Cluster-6107.5564
GO:0022857	transmembrane transporter activity	molecular_function	0.12065	1	34	377	1157	16335	Cluster-6107.3871,Cluster-6107.11341,Cluster-6107.22417,Cluster-6107.18000,Cluster-6107.16437,Cluster-7562.0,Cluster-6107.13660,Cluster-6107.10947,Cluster-6107.9853,Cluster-6107.5898,Cluster-6107.962,Cluster-6107.13694,Cluster-6107.5967,Cluster-6107.13696,Cluster-6107.6457,Cluster-6107.1265,Cluster-6107.4889,Cluster-6107.21251,Cluster-6107.2851,Cluster-6107.7033,Cluster-6107.5564,Cluster-6107.237…
GO:0006824	cobalt ion transport	biological_process	0.12141	1	1	377	5	16335	Cluster-6107.11341
GO:0015087	cobalt ion transmembrane transporter activity	molecular_function	0.12141	1	1	377	5	16335	Cluster-6107.11341
GO:0065004	protein-DNA complex assembly	biological_process	0.12147	1	3	377	47	16335	Cluster-6107.5987,Cluster-6107.14089,Cluster-6107.9180
GO:0071824	protein-DNA complex subunit organization	biological_process	0.12147	1	3	377	47	16335	Cluster-6107.9180,Cluster-6107.14089,Cluster-6107.5987
GO:0044283	small molecule biosynthetic process	biological_process	0.1222	1	17	377	508	16335	Cluster-6107.9713,Cluster-6107.12345,Cluster-6107.12006,Cluster-6107.12420,Cluster-6107.16170,Cluster-6107.11341,Cluster-7962.0,Cluster-6107.10404,Cluster-6107.6857,Cluster-6107.8537,Cluster-6107.8886,Cluster-6107.12414,Cluster-6107.13181,Cluster-6107.7961,Cluster-6107.2556,Cluster-6107.9396,Cluster-6107.14457
GO:0006072	glycerol-3-phosphate metabolic process	biological_process	0.12236	1	2	377	23	16335	Cluster-6107.16170,Cluster-6107.7961
GO:0042651	thylakoid membrane	cellular_component	0.12366	1	2	377	30	16335	Cluster-6107.349,Cluster-6107.9543
GO:0009312	oligosaccharide biosynthetic process	biological_process	0.12477	1	3	377	48	16335	Cluster-6107.12607,Cluster-6107.11724,Cluster-6107.6546
GO:1901607	alpha-amino acid biosynthetic process	biological_process	0.1254	1	8	377	202	16335	Cluster-6107.8886,Cluster-6107.9713,Cluster-6107.12345,Cluster-6107.13181,Cluster-6107.10404,Cluster-6107.7961,Cluster-6107.14457,Cluster-6107.6857
GO:0016765	transferase activity, transferring alkyl or aryl (other than methyl) groups	molecular_function	0.1259	1	4	377	76	16335	Cluster-6107.7620,Cluster-6107.6857,Cluster-6107.11341,Cluster-6107.13181
GO:0044767	single-organism developmental process	biological_process	0.12598	1	12	377	345	16335	Cluster-6107.13816,Cluster-6107.4543,Cluster-6107.10567,Cluster-6107.3864,Cluster-6107.1457,Cluster-6107.5657,Cluster-6107.2042,Cluster-6107.14196,Cluster-6107.22036,Cluster-6107.19289,Cluster-6107.1500,Cluster-6107.9229
GO:0005681	spliceosomal complex	cellular_component	0.12622	1	3	377	51	16335	Cluster-6107.17028,Cluster-6107.6214,Cluster-6107.5600
GO:0071949	FAD binding	molecular_function	0.12687	1	4	377	78	16335	Cluster-6107.12414,Cluster-6107.16170,Cluster-6107.5987,Cluster-6107.8537
GO:0007423	sensory organ development	biological_process	0.12701	1	1	377	6	16335	Cluster-6107.10567
GO:0005784	Sec61 translocon complex	cellular_component	0.12714	1	1	377	7	16335	Cluster-7115.0
GO:0071256	translocon complex	cellular_component	0.12714	1	1	377	7	16335	Cluster-7115.0
GO:0016053	organic acid biosynthetic process	biological_process	0.12782	1	13	377	370	16335	Cluster-6107.6857,Cluster-6107.14457,Cluster-6107.9396,Cluster-6107.7961,Cluster-7962.0,Cluster-6107.10404,Cluster-6107.16170,Cluster-6107.12414,Cluster-6107.13181,Cluster-6107.8537,Cluster-6107.12345,Cluster-6107.9713,Cluster-6107.8886
GO:0046394	carboxylic acid biosynthetic process	biological_process	0.12782	1	13	377	370	16335	Cluster-6107.8886,Cluster-6107.12345,Cluster-6107.8537,Cluster-6107.9713,Cluster-6107.13181,Cluster-6107.16170,Cluster-6107.12414,Cluster-6107.10404,Cluster-6107.7961,Cluster-7962.0,Cluster-6107.6857,Cluster-6107.14457,Cluster-6107.9396
GO:0007021	tubulin complex assembly	biological_process	0.129	1	1	377	5	16335	Cluster-6107.7923
GO:0019904	protein domain specific binding	molecular_function	0.12906	1	1	377	5	16335	Cluster-6107.10498
GO:0008610	lipid biosynthetic process	biological_process	0.12919	1	14	377	408	16335	Cluster-7962.0,Cluster-6516.1,Cluster-6107.7620,Cluster-6107.12607,Cluster-6107.10808,Cluster-6107.9396,Cluster-6107.8537,Cluster-6107.18902,Cluster-6107.10086,Cluster-6107.12414,Cluster-6107.16170,Cluster-6107.3991,Cluster-6107.6415,Cluster-6107.12029
GO:0006576	cellular biogenic amine metabolic process	biological_process	0.1292	1	7	377	169	16335	Cluster-6107.9396,Cluster-6107.4486,Cluster-6107.13181,Cluster-6107.12414,Cluster-6107.8537,Cluster-6107.7961,Cluster-7962.0
GO:0044106	cellular amine metabolic process	biological_process	0.1292	1	7	377	169	16335	Cluster-6107.7961,Cluster-6107.8537,Cluster-7962.0,Cluster-6107.12414,Cluster-6107.9396,Cluster-6107.4486,Cluster-6107.13181
GO:0004665	prephenate dehydrogenase (NADP+) activity	molecular_function	0.12952	1	1	377	5	16335	Cluster-6107.7961
GO:0008977	prephenate dehydrogenase activity	molecular_function	0.12952	1	1	377	5	16335	Cluster-6107.7961
GO:0016757	transferase activity, transferring glycosyl groups	molecular_function	0.12957	1	16	377	484	16335	Cluster-6107.7639,Cluster-6107.15846,Cluster-6107.20477,Cluster-7314.0,Cluster-6107.7481,Cluster-6107.120,Cluster-6107.12607,Cluster-6107.1931,Cluster-6107.11216,Cluster-6107.21251,Cluster-6107.6734,Cluster-6107.6148,Cluster-6107.10052,Cluster-6107.11203,Cluster-6107.2809,Cluster-6107.22165
GO:0051028	mRNA transport	biological_process	0.13007	1	2	377	25	16335	Cluster-6107.12006,Cluster-6107.18714
GO:0016646	oxidoreductase activity, acting on the CH-NH group of donors, NAD or NADP as acceptor	molecular_function	0.13022	1	2	377	27	16335	Cluster-6107.9713,Cluster-6107.10404
GO:0030154	cell differentiation	biological_process	0.13031	1	5	377	115	16335	Cluster-6107.13816,Cluster-6107.14196,Cluster-6107.2042,Cluster-6107.4543,Cluster-6107.1500
GO:0001527	microfibril	cellular_component	0.1305	1	1	377	5	16335	Cluster-6107.14089
GO:0043205	fibril	cellular_component	0.1305	1	1	377	5	16335	Cluster-6107.14089
GO:0044420	extracellular matrix component	cellular_component	0.1305	1	1	377	5	16335	Cluster-6107.14089
GO:0006629	lipid metabolic process	biological_process	0.13051	1	23	377	727	16335	Cluster-6107.8273,Cluster-6107.18902,Cluster-6107.8537,Cluster-6107.15846,Cluster-6107.3991,Cluster-6107.14996,Cluster-6107.13855,Cluster-6107.12414,Cluster-6107.10086,Cluster-6107.7620,Cluster-6107.1815,Cluster-6107.548,Cluster-6516.1,Cluster-6107.9396,Cluster-6107.12607,Cluster-7050.0,Cluster-6107.12029,Cluster-6107.6415,Cluster-6107.16170,Cluster-7962.0,Cluster-6107.4534,Cluster-6107.10808,Clu…
GO:0008521	acetyl-CoA transporter activity	molecular_function	0.13076	1	1	377	6	16335	Cluster-6107.22188
GO:0015876	acetyl-CoA transport	biological_process	0.13076	1	1	377	6	16335	Cluster-6107.22188
GO:0015916	fatty-acyl-CoA transport	biological_process	0.13076	1	1	377	6	16335	Cluster-6107.22188
GO:0051182	coenzyme transport	biological_process	0.13076	1	1	377	6	16335	Cluster-6107.22188
GO:0051185	coenzyme transporter activity	molecular_function	0.13076	1	1	377	6	16335	Cluster-6107.22188
GO:1901337	thioester transport	biological_process	0.13076	1	1	377	6	16335	Cluster-6107.22188
GO:0007291	sperm individualization	biological_process	0.13105	1	1	377	5	16335	Cluster-6107.2042
GO:0007349	cellularization	biological_process	0.13105	1	1	377	5	16335	Cluster-6107.2042
GO:0009072	aromatic amino acid family metabolic process	biological_process	0.13112	1	7	377	172	16335	Cluster-7962.0,Cluster-6107.8537,Cluster-6107.7961,Cluster-6107.14089,Cluster-6107.12414,Cluster-6107.13181,Cluster-6107.9396
GO:0015075	ion transmembrane transporter activity	molecular_function	0.13194	1	26	377	859	16335	Cluster-6107.962,Cluster-7617.0,Cluster-6107.5898,Cluster-6107.5960,Cluster-6107.13694,Cluster-6107.18009,Cluster-6107.5967,Cluster-6107.13696,Cluster-6107.6457,Cluster-6107.4889,Cluster-6107.14457,Cluster-6107.7033,Cluster-8394.0,Cluster-6107.3871,Cluster-6107.9798,Cluster-6107.18991,Cluster-6107.9668,Cluster-6107.22417,Cluster-6107.7191,Cluster-6107.11341,Cluster-6107.16437,Cluster-7562.0,Clust…
GO:0016651	oxidoreductase activity, acting on NAD(P)H	molecular_function	0.13217	1	6	377	145	16335	Cluster-6107.14427,Cluster-6107.15788,Cluster-6107.6002,Cluster-6107.9668,Cluster-6107.6487,Cluster-6107.11492
GO:0008380	RNA splicing	biological_process	0.1335	1	5	377	106	16335	Cluster-6107.17028,Cluster-6107.5600,Cluster-6107.8099,Cluster-7562.0,Cluster-6107.6214
GO:0006098	pentose-phosphate shunt	biological_process	0.13376	1	5	377	107	16335	Cluster-6107.1290,Cluster-6107.7961,Cluster-7962.0,Cluster-6107.9009,Cluster-6107.9396
GO:0044163	host cytoskeleton	cellular_component	0.13456	1	1	377	5	16335	Cluster-6107.11998
GO:0075519	microtubule-dependent intracellular transport of viral material	biological_process	0.13456	1	1	377	5	16335	Cluster-6107.11998
GO:0075521	microtubule-dependent intracellular transport of viral material towards nucleus	biological_process	0.13456	1	1	377	5	16335	Cluster-6107.11998
GO:0075606	transport of viral material towards nucleus	biological_process	0.13456	1	1	377	5	16335	Cluster-6107.11998
GO:0010629	negative regulation of gene expression	biological_process	0.13523	1	3	377	53	16335	Cluster-6107.22008,Cluster-6107.13660,Cluster-6107.9931
GO:0051156	glucose 6-phosphate metabolic process	biological_process	0.13637	1	5	377	109	16335	Cluster-6107.9396,Cluster-7962.0,Cluster-6107.7961,Cluster-6107.1290,Cluster-6107.9009
GO:0044272	sulfur compound biosynthetic process	biological_process	0.13744	1	3	377	49	16335	Cluster-6107.8886,Cluster-6107.13181,Cluster-6107.6857
GO:0006595	polyamine metabolic process	biological_process	0.13758	1	1	377	7	16335	Cluster-6107.4486
GO:0006596	polyamine biosynthetic process	biological_process	0.13758	1	1	377	7	16335	Cluster-6107.4486
GO:0097164	ammonium ion metabolic process	biological_process	0.13758	1	1	377	7	16335	Cluster-6107.4486
GO:0006869	lipid transport	biological_process	0.13798	1	3	377	55	16335	Cluster-6107.7768,Cluster-6107.11235,Cluster-6107.962
GO:0009081	branched-chain amino acid metabolic process	biological_process	0.13833	1	4	377	82	16335	Cluster-7962.0,Cluster-6107.8537,Cluster-6107.9396,Cluster-6107.12414
GO:0006839	mitochondrial transport	biological_process	0.1384	1	2	377	27	16335	Cluster-6107.2309,Cluster-6107.11998
GO:0010008	endosome membrane	cellular_component	0.13895	1	1	377	6	16335	Cluster-6107.11203
GO:0045892	negative regulation of transcription, DNA-templated	biological_process	0.13914	1	2	377	29	16335	Cluster-6107.22008,Cluster-6107.9931
GO:0051253	negative regulation of RNA metabolic process	biological_process	0.13914	1	2	377	29	16335	Cluster-6107.9931,Cluster-6107.22008
GO:1902679	negative regulation of RNA biosynthetic process	biological_process	0.13914	1	2	377	29	16335	Cluster-6107.9931,Cluster-6107.22008
GO:1903507	negative regulation of nucleic acid-templated transcription	biological_process	0.13914	1	2	377	29	16335	Cluster-6107.22008,Cluster-6107.9931
GO:0030529	ribonucleoprotein complex	cellular_component	0.14146	1	20	377	644	16335	Cluster-6107.6487,Cluster-6107.17130,Cluster-6107.7170,Cluster-6107.10159,Cluster-6107.5898,Cluster-6107.11815,Cluster-6107.14727,Cluster-6107.962,Cluster-6107.258,Cluster-6107.9180,Cluster-6107.10947,Cluster-6107.6214,Cluster-7562.0,Cluster-6107.9798,Cluster-6107.10359,Cluster-6107.17028,Cluster-6107.11341,Cluster-6107.16105,Cluster-6107.5708,Cluster-6107.5600
GO:0032271	regulation of protein polymerization	biological_process	0.14239	1	2	377	25	16335	Cluster-6107.1500,Cluster-6107.8425
GO:0043254	regulation of protein complex assembly	biological_process	0.14239	1	2	377	25	16335	Cluster-6107.8425,Cluster-6107.1500
GO:0044711	single-organism biosynthetic process	biological_process	0.14285	1	37	377	1276	16335	Cluster-7962.0,Cluster-6107.10808,Cluster-6107.6857,Cluster-6107.9713,Cluster-6107.12345,Cluster-6107.6546,Cluster-6107.12420,Cluster-6107.9798,Cluster-6107.16170,Cluster-6107.8375,Cluster-6107.7170,Cluster-6107.12607,Cluster-6107.2556,Cluster-6107.9396,Cluster-6107.14457,Cluster-6107.18902,Cluster-6107.10086,Cluster-6107.12414,Cluster-6107.3991,Cluster-6107.10404,Cluster-6107.11724,Cluster-6107.…
GO:0005885	Arp2/3 protein complex	cellular_component	0.14325	1	1	377	6	16335	Cluster-6107.8425
GO:0030182	neuron differentiation	biological_process	0.14376	1	2	377	27	16335	Cluster-6107.13816,Cluster-6107.14196
GO:0031175	neuron projection development	biological_process	0.14376	1	2	377	27	16335	Cluster-6107.14196,Cluster-6107.13816
GO:0048666	neuron development	biological_process	0.14376	1	2	377	27	16335	Cluster-6107.14196,Cluster-6107.13816
GO:0048699	generation of neurons	biological_process	0.14376	1	2	377	27	16335	Cluster-6107.14196,Cluster-6107.13816
GO:0006529	asparagine biosynthetic process	biological_process	0.14424	1	1	377	6	16335	Cluster-6107.14457
GO:0052646	alditol phosphate metabolic process	biological_process	0.14624	1	2	377	26	16335	Cluster-6107.16170,Cluster-6107.7961
GO:0005125	cytokine activity	molecular_function	0.14649	1	2	377	27	16335	Cluster-6107.8079,Cluster-6107.122
GO:0031589	cell-substrate adhesion	biological_process	0.14658	1	1	377	6	16335	Cluster-6107.1500
GO:0070085	glycosylation	biological_process	0.1472	1	4	377	77	16335	Cluster-6107.15846,Cluster-6107.7481,Cluster-6107.11203,Cluster-7314.0
GO:0000105	histidine biosynthetic process	biological_process	0.14941	1	2	377	30	16335	Cluster-6107.13181,Cluster-6107.6857
GO:0004016	adenylate cyclase activity	molecular_function	0.15004	1	1	377	9	16335	Cluster-6107.7170
GO:0006171	cAMP biosynthetic process	biological_process	0.15004	1	1	377	9	16335	Cluster-6107.7170
GO:0002429	immune response-activating cell surface receptor signaling pathway	biological_process	0.15049	1	1	377	6	16335	Cluster-6107.14089
GO:0002757	immune response-activating signal transduction	biological_process	0.15049	1	1	377	6	16335	Cluster-6107.14089
GO:0002764	immune response-regulating signaling pathway	biological_process	0.15049	1	1	377	6	16335	Cluster-6107.14089
GO:0002768	immune response-regulating cell surface receptor signaling pathway	biological_process	0.15049	1	1	377	6	16335	Cluster-6107.14089
GO:0050851	antigen receptor-mediated signaling pathway	biological_process	0.15049	1	1	377	6	16335	Cluster-6107.14089
GO:0050852	T cell receptor signaling pathway	biological_process	0.15049	1	1	377	6	16335	Cluster-6107.14089
GO:0042470	melanosome	cellular_component	0.15051	1	1	377	8	16335	Cluster-6107.18991
GO:0048770	pigment granule	cellular_component	0.15051	1	1	377	8	16335	Cluster-6107.18991
GO:0000176	nuclear exosome (RNase complex)	cellular_component	0.15068	1	1	377	6	16335	Cluster-6107.4396
GO:0016829	lyase activity	molecular_function	0.15143	1	13	377	398	16335	Cluster-6107.2488,Cluster-6107.1608,Cluster-6107.962,Cluster-7617.0,Cluster-6107.16585,Cluster-6107.5967,Cluster-6107.2787,Cluster-6107.13181,Cluster-6107.3871,Cluster-6107.12414,Cluster-6107.12420,Cluster-6107.7170,Cluster-6107.10797
GO:0000776	kinetochore	cellular_component	0.15242	1	4	377	80	16335	Cluster-6107.9931,Cluster-6107.14089,Cluster-6107.9180,Cluster-6107.17434
GO:0048731	system development	biological_process	0.15384	1	3	377	61	16335	Cluster-6107.13816,Cluster-6107.14196,Cluster-6107.10567
GO:0008652	cellular amino acid biosynthetic process	biological_process	0.15613	1	8	377	214	16335	Cluster-6107.8886,Cluster-6107.12345,Cluster-6107.9713,Cluster-6107.13181,Cluster-6107.10404,Cluster-6107.7961,Cluster-6107.6857,Cluster-6107.14457
GO:0007008	outer mitochondrial membrane organization	biological_process	0.15614	1	1	377	6	16335	Cluster-6107.11998
GO:0045040	protein import into mitochondrial outer membrane	biological_process	0.15614	1	1	377	6	16335	Cluster-6107.11998
GO:0090151	establishment of protein localization to mitochondrial membrane	biological_process	0.15614	1	1	377	6	16335	Cluster-6107.11998
GO:0008654	phospholipid biosynthetic process	biological_process	0.1562	1	4	377	88	16335	Cluster-6107.3991,Cluster-6107.10808,Cluster-6107.12029,Cluster-6107.12607
GO:0016861	intramolecular oxidoreductase activity, interconverting aldoses and ketoses	molecular_function	0.1562	1	2	377	33	16335	Cluster-6107.13405,Cluster-6107.1290
GO:0090066	regulation of anatomical structure size	biological_process	0.15676	1	2	377	28	16335	Cluster-6107.8425,Cluster-6107.1500
GO:0043167	ion binding	molecular_function	0.15729	1	126	377	4722	16335	Cluster-6107.2309,Cluster-6107.2488,Cluster-6107.5987,Cluster-6107.2444,Cluster-6107.8537,Cluster-6107.5898,Cluster-5795.0,Cluster-6107.14645,Cluster-6107.7577,Cluster-6107.9453,Cluster-6107.9038,Cluster-6107.7620,Cluster-6107.6741,Cluster-6107.6487,Cluster-6107.16489,Cluster-6107.18449,Cluster-6107.8638,Cluster-6107.7960,Cluster-6107.12127,Cluster-6107.20782,Cluster-6107.10947,Cluster-6107.4274,…
GO:0000413	protein peptidyl-prolyl isomerization	biological_process	0.15864	1	2	377	28	16335	Cluster-6107.12420,Cluster-6107.3609
GO:0003755	peptidyl-prolyl cis-trans isomerase activity	molecular_function	0.15864	1	2	377	28	16335	Cluster-6107.3609,Cluster-6107.12420
GO:0016859	cis-trans isomerase activity	molecular_function	0.15864	1	2	377	28	16335	Cluster-6107.3609,Cluster-6107.12420
GO:0006547	histidine metabolic process	biological_process	0.1598	1	2	377	31	16335	Cluster-6107.13181,Cluster-6107.6857
GO:0052803	imidazole-containing compound metabolic process	biological_process	0.1598	1	2	377	31	16335	Cluster-6107.13181,Cluster-6107.6857
GO:0045595	regulation of cell differentiation	biological_process	0.15983	1	1	377	7	16335	Cluster-6107.1500
GO:0090544	BAF-type complex	cellular_component	0.1599	1	1	377	6	16335	Cluster-6107.1379
GO:0003885	D-arabinono-1,4-lactone oxidase activity	molecular_function	0.15994	1	1	377	6	16335	Cluster-6107.20782
GO:0016899	oxidoreductase activity, acting on the CH-OH group of donors, oxygen as acceptor	molecular_function	0.15994	1	1	377	6	16335	Cluster-6107.20782
GO:0075733	intracellular transport of virus	biological_process	0.16031	1	1	377	6	16335	Cluster-6107.11998
GO:1902583	multi-organism intracellular transport	biological_process	0.16031	1	1	377	6	16335	Cluster-6107.11998
GO:0019089	transmission of virus	biological_process	0.16154	1	1	377	6	16335	Cluster-6107.3365
GO:0044007	dissemination or transmission of symbiont from host	biological_process	0.16154	1	1	377	6	16335	Cluster-6107.3365
GO:0051821	dissemination or transmission of organism from other organism involved in symbiotic interaction	biological_process	0.16154	1	1	377	6	16335	Cluster-6107.3365
GO:0007281	germ cell development	biological_process	0.16272	1	2	377	32	16335	Cluster-6107.2042,Cluster-6107.4543
GO:0006848	pyruvate transport	biological_process	0.16287	1	1	377	8	16335	Cluster-6107.2309
GO:0006850	mitochondrial pyruvate transport	biological_process	0.16287	1	1	377	8	16335	Cluster-6107.2309
GO:1901606	alpha-amino acid catabolic process	biological_process	0.16481	1	5	377	112	16335	Cluster-6107.12414,Cluster-6107.9396,Cluster-7962.0,Cluster-6107.16585,Cluster-6107.8537
GO:0005179	hormone activity	molecular_function	0.16547	1	4	377	91	16335	Cluster-6107.548,Cluster-6107.1608,Cluster-6107.12142,Cluster-6107.3665
GO:0009086	methionine biosynthetic process	biological_process	0.16547	1	1	377	7	16335	Cluster-6107.8886
GO:0004127	cytidylate kinase activity	molecular_function	0.16567	1	2	377	28	16335	Cluster-6107.2851,Cluster-6107.5564
GO:0003735	structural constituent of ribosome	molecular_function	0.16606	1	12	377	380	16335	Cluster-6107.7170,Cluster-6107.6487,Cluster-6107.17130,Cluster-6107.9180,Cluster-6107.258,Cluster-6107.5898,Cluster-6107.11815,Cluster-6107.962,Cluster-6107.11341,Cluster-6107.10359,Cluster-6107.10159,Cluster-6107.9798
GO:0008236	serine-type peptidase activity	molecular_function	0.16673	1	9	377	257	16335	Cluster-6107.11341,Cluster-6107.3439,Cluster-6107.13816,Cluster-6107.16170,Cluster-6107.10871,Cluster-6107.14727,Cluster-6107.1913,Cluster-6107.23094,Cluster-6107.11840
GO:0017171	serine hydrolase activity	molecular_function	0.16673	1	9	377	257	16335	Cluster-6107.1913,Cluster-6107.11840,Cluster-6107.23094,Cluster-6107.3439,Cluster-6107.13816,Cluster-6107.16170,Cluster-6107.11341,Cluster-6107.14727,Cluster-6107.10871
GO:0044802	single-organism membrane organization	biological_process	0.1669	1	6	377	149	16335	Cluster-6107.5564,Cluster-6107.12006,Cluster-7115.0,Cluster-6107.8079,Cluster-6107.22188,Cluster-6107.11998
GO:0034508	centromere complex assembly	biological_process	0.1691	1	2	377	29	16335	Cluster-6107.9180,Cluster-6107.14089
GO:0006528	asparagine metabolic process	biological_process	0.16921	1	1	377	7	16335	Cluster-6107.14457
GO:0006739	NADP metabolic process	biological_process	0.16972	1	5	377	117	16335	Cluster-6107.1290,Cluster-6107.7961,Cluster-7962.0,Cluster-6107.9009,Cluster-6107.9396
GO:0022008	neurogenesis	biological_process	0.17021	1	2	377	30	16335	Cluster-6107.13816,Cluster-6107.14196
GO:0008661	1-deoxy-D-xylulose-5-phosphate synthase activity	molecular_function	0.17038	1	1	377	7	16335	Cluster-6107.10086
GO:0016744	transferase activity, transferring aldehyde or ketonic groups	molecular_function	0.17038	1	1	377	7	16335	Cluster-6107.10086
GO:0016624	oxidoreductase activity, acting on the aldehyde or oxo group of donors, disulfide as acceptor	molecular_function	0.17039	1	1	377	7	16335	Cluster-6107.10086
GO:0000178	exosome (RNase complex)	cellular_component	0.17055	1	1	377	7	16335	Cluster-6107.4396
GO:0051235	maintenance of location	biological_process	0.17128	1	2	377	30	16335	Cluster-6107.13855,Cluster-2597.0
GO:0044446	intracellular organelle part	cellular_component	0.17317	1	54	377	1878	16335	Cluster-6107.5708,Cluster-6107.9931,Cluster-6107.17028,Cluster-6107.9798,Cluster-6107.20657,Cluster-6107.11541,Cluster-6107.3463,Cluster-6107.9290,Cluster-6107.11203,Cluster-6107.10808,Cluster-6107.8079,Cluster-6107.9180,Cluster-6107.5063,Cluster-7314.0,Cluster-6107.10509,Cluster-6107.7923,Cluster-6107.10498,Cluster-6107.349,Cluster-6107.7170,Cluster-6107.5794,Cluster-1537.0,Cluster-6107.1379,Clu…
GO:0018208	peptidyl-proline modification	biological_process	0.17346	1	2	377	30	16335	Cluster-6107.12420,Cluster-6107.3609
GO:0006050	mannosamine metabolic process	biological_process	0.17414	1	1	377	8	16335	Cluster-6107.13181
GO:0006051	N-acetylmannosamine metabolic process	biological_process	0.17414	1	1	377	8	16335	Cluster-6107.13181
GO:0047465	N-acylglucosamine-6-phosphate 2-epimerase activity	molecular_function	0.17414	1	1	377	8	16335	Cluster-6107.13181
GO:0009424	bacterial-type flagellum hook	cellular_component	0.17422	1	1	377	9	16335	Cluster-6107.10498
GO:0007286	spermatid development	biological_process	0.17473	1	1	377	7	16335	Cluster-6107.2042
GO:0048515	spermatid differentiation	biological_process	0.17473	1	1	377	7	16335	Cluster-6107.2042
GO:0006890	retrograde vesicle-mediated transport, Golgi to ER	biological_process	0.17487	1	1	377	7	16335	Cluster-6107.13816
GO:0032502	developmental process	biological_process	0.17724	1	12	377	370	16335	Cluster-6107.9229,Cluster-6107.1500,Cluster-6107.2042,Cluster-6107.14196,Cluster-6107.22036,Cluster-6107.19289,Cluster-6107.1457,Cluster-6107.5657,Cluster-6107.3864,Cluster-6107.13816,Cluster-6107.4543,Cluster-6107.10567
GO:0009063	cellular amino acid catabolic process	biological_process	0.17742	1	5	377	115	16335	Cluster-6107.12414,Cluster-6107.9396,Cluster-7962.0,Cluster-6107.16585,Cluster-6107.8537
GO:0034220	ion transmembrane transport	biological_process	0.17781	1	11	377	337	16335	Cluster-6107.5898,Cluster-6107.962,Cluster-7617.0,Cluster-6107.7033,Cluster-6107.5967,Cluster-6107.3871,Cluster-6107.9798,Cluster-7562.0,Cluster-6107.13696,Cluster-6107.14457,Cluster-6107.9853
GO:0045934	negative regulation of nucleobase-containing compound metabolic process	biological_process	0.17881	1	2	377	34	16335	Cluster-6107.22008,Cluster-6107.9931
GO:0006694	steroid biosynthetic process	biological_process	0.1793	1	5	377	118	16335	Cluster-6107.7620,Cluster-6516.1,Cluster-6107.18902,Cluster-6107.6415,Cluster-6107.10086
GO:0034062	RNA polymerase activity	molecular_function	0.17949	1	8	377	226	16335	Cluster-6107.14042,Cluster-6107.5898,Cluster-6107.11541,Cluster-6107.10404,Cluster-6107.4096,Cluster-6107.7170,Cluster-6107.1913,Cluster-6107.18564
GO:0008202	steroid metabolic process	biological_process	0.1811	1	5	377	119	16335	Cluster-6107.10086,Cluster-6107.6415,Cluster-6107.18902,Cluster-6107.7620,Cluster-6516.1
GO:0006406	mRNA export from nucleus	biological_process	0.18211	1	1	377	8	16335	Cluster-6107.18714
GO:0071166	ribonucleoprotein complex localization	biological_process	0.18211	1	1	377	8	16335	Cluster-6107.18714
GO:0071426	ribonucleoprotein complex export from nucleus	biological_process	0.18211	1	1	377	8	16335	Cluster-6107.18714
GO:0071427	mRNA-containing ribonucleoprotein complex export from nucleus	biological_process	0.18211	1	1	377	8	16335	Cluster-6107.18714
GO:0009066	aspartate family amino acid metabolic process	biological_process	0.18246	1	7	377	187	16335	Cluster-6107.14457,Cluster-6107.9396,Cluster-6107.12414,Cluster-6107.8886,Cluster-6107.16585,Cluster-6107.8537,Cluster-7962.0
GO:0009309	amine biosynthetic process	biological_process	0.18321	1	3	377	62	16335	Cluster-6107.7961,Cluster-6107.4486,Cluster-6107.13181
GO:0042401	cellular biogenic amine biosynthetic process	biological_process	0.18321	1	3	377	62	16335	Cluster-6107.13181,Cluster-6107.4486,Cluster-6107.7961
GO:0051640	organelle localization	biological_process	0.18508	1	1	377	8	16335	Cluster-6107.1500
GO:0044422	organelle part	cellular_component	0.18522	1	54	377	1891	16335	Cluster-6107.10817,Cluster-6107.5600,Cluster-6107.5878,Cluster-6107.20612,Cluster-6107.12006,Cluster-6107.7388,Cluster-6107.6214,Cluster-6107.23094,Cluster-6107.4396,Cluster-6107.8207,Cluster-6107.8462,Cluster-6107.10404,Cluster-7115.0,Cluster-6748.0,Cluster-6107.10947,Cluster-6107.5898,Cluster-6107.5987,Cluster-6107.14089,Cluster-1126.0,Cluster-6107.2309,Cluster-6107.11998,Cluster-6107.19457,Clu…
GO:0010876	lipid localization	biological_process	0.1853	1	3	377	63	16335	Cluster-6107.11235,Cluster-6107.962,Cluster-6107.7768
GO:0009308	amine metabolic process	biological_process	0.18678	1	7	377	189	16335	Cluster-7962.0,Cluster-6107.7961,Cluster-6107.8537,Cluster-6107.12414,Cluster-6107.13181,Cluster-6107.4486,Cluster-6107.9396
GO:0005201	extracellular matrix structural constituent	molecular_function	0.18744	1	1	377	8	16335	Cluster-6107.4932
GO:0030545	receptor regulator activity	molecular_function	0.18803	1	1	377	9	16335	Cluster-6107.9931
GO:0030547	receptor inhibitor activity	molecular_function	0.18803	1	1	377	9	16335	Cluster-6107.9931
GO:0030548	acetylcholine receptor regulator activity	molecular_function	0.18803	1	1	377	9	16335	Cluster-6107.9931
GO:0030550	acetylcholine receptor inhibitor activity	molecular_function	0.18803	1	1	377	9	16335	Cluster-6107.9931
GO:0042623	ATPase activity, coupled	molecular_function	0.18827	1	7	377	181	16335	Cluster-6107.2851,Cluster-6107.5564,Cluster-6107.19945,Cluster-6107.1265,Cluster-6107.5967,Cluster-6107.21251,Cluster-6107.18000
GO:0009607	response to biotic stimulus	biological_process	0.18843	1	6	377	164	16335	Cluster-6107.17642,Cluster-6107.931,Cluster-6107.18255,Cluster-6107.13873,Cluster-6107.10159,Cluster-6107.6857
GO:0042254	ribosome biogenesis	biological_process	0.1889	1	15	377	497	16335	Cluster-6107.7170,Cluster-6107.6487,Cluster-6107.17130,Cluster-6107.23094,Cluster-6107.21251,Cluster-6107.9180,Cluster-6107.258,Cluster-6107.5898,Cluster-6107.962,Cluster-6107.11815,Cluster-6107.11341,Cluster-6107.10359,Cluster-6107.10159,Cluster-6107.16105,Cluster-6107.9798
GO:0044429	mitochondrial part	cellular_component	0.19024	1	8	377	227	16335	Cluster-6107.5063,Cluster-6107.18564,Cluster-6107.10817,Cluster-6107.12006,Cluster-6107.9798,Cluster-6107.2309,Cluster-6107.11998,Cluster-6107.19457
GO:0042822	pyridoxal phosphate metabolic process	biological_process	0.19046	1	1	377	8	16335	Cluster-6107.6857
GO:0042823	pyridoxal phosphate biosynthetic process	biological_process	0.19046	1	1	377	8	16335	Cluster-6107.6857
GO:0046184	aldehyde biosynthetic process	biological_process	0.19046	1	1	377	8	16335	Cluster-6107.6857
GO:0044255	cellular lipid metabolic process	biological_process	0.19145	1	16	377	515	16335	Cluster-6107.10808,Cluster-7962.0,Cluster-6107.12029,Cluster-6107.16170,Cluster-6107.9396,Cluster-6107.12607,Cluster-6107.7620,Cluster-6516.1,Cluster-6107.3991,Cluster-6107.14996,Cluster-6107.10086,Cluster-6107.13855,Cluster-6107.12414,Cluster-6107.8273,Cluster-6107.8537,Cluster-6107.15846
GO:0009916	alternative oxidase activity	molecular_function	0.19256	1	1	377	8	16335	Cluster-6107.2263
GO:0016884	carbon-nitrogen ligase activity, with glutamine as amido-N-donor	molecular_function	0.19281	1	1	377	8	16335	Cluster-6107.14457
GO:0004497	monooxygenase activity	molecular_function	0.19282	1	3	377	62	16335	Cluster-6107.16170,Cluster-6107.6857,Cluster-6516.1
GO:0008915	lipid-A-disaccharide synthase activity	molecular_function	0.19306	1	1	377	8	16335	Cluster-6107.12607
GO:0005802	trans-Golgi network	cellular_component	0.19314	1	1	377	9	16335	Cluster-6107.8079
GO:0006893	Golgi to plasma membrane transport	biological_process	0.19314	1	1	377	9	16335	Cluster-6107.8079
GO:0032386	regulation of intracellular transport	biological_process	0.19314	1	1	377	9	16335	Cluster-6107.8079
GO:0032388	positive regulation of intracellular transport	biological_process	0.19314	1	1	377	9	16335	Cluster-6107.8079
GO:0033157	regulation of intracellular protein transport	biological_process	0.19314	1	1	377	9	16335	Cluster-6107.8079
GO:0042996	regulation of Golgi to plasma membrane protein transport	biological_process	0.19314	1	1	377	9	16335	Cluster-6107.8079
GO:0042998	positive regulation of Golgi to plasma membrane protein transport	biological_process	0.19314	1	1	377	9	16335	Cluster-6107.8079
GO:0043001	Golgi to plasma membrane protein transport	biological_process	0.19314	1	1	377	9	16335	Cluster-6107.8079
GO:0051222	positive regulation of protein transport	biological_process	0.19314	1	1	377	9	16335	Cluster-6107.8079
GO:0071253	connexin binding	molecular_function	0.19314	1	1	377	9	16335	Cluster-6107.8079
GO:0072659	protein localization to plasma membrane	biological_process	0.19314	1	1	377	9	16335	Cluster-6107.8079
GO:0090002	establishment of protein localization to plasma membrane	biological_process	0.19314	1	1	377	9	16335	Cluster-6107.8079
GO:0090003	regulation of establishment of protein localization to plasma membrane	biological_process	0.19314	1	1	377	9	16335	Cluster-6107.8079
GO:0090004	positive regulation of establishment of protein localization to plasma membrane	biological_process	0.19314	1	1	377	9	16335	Cluster-6107.8079
GO:0090316	positive regulation of intracellular protein transport	biological_process	0.19314	1	1	377	9	16335	Cluster-6107.8079
GO:1903076	regulation of protein localization to plasma membrane	biological_process	0.19314	1	1	377	9	16335	Cluster-6107.8079
GO:1903078	positive regulation of protein localization to plasma membrane	biological_process	0.19314	1	1	377	9	16335	Cluster-6107.8079
GO:1903649	regulation of cytoplasmic transport	biological_process	0.19314	1	1	377	9	16335	Cluster-6107.8079
GO:1903651	positive regulation of cytoplasmic transport	biological_process	0.19314	1	1	377	9	16335	Cluster-6107.8079
GO:1903729	regulation of plasma membrane organization	biological_process	0.19314	1	1	377	9	16335	Cluster-6107.8079
GO:1903827	regulation of cellular protein localization	biological_process	0.19314	1	1	377	9	16335	Cluster-6107.8079
GO:1903829	positive regulation of cellular protein localization	biological_process	0.19314	1	1	377	9	16335	Cluster-6107.8079
GO:1904375	regulation of protein localization to cell periphery	biological_process	0.19314	1	1	377	9	16335	Cluster-6107.8079
GO:1904377	positive regulation of protein localization to cell periphery	biological_process	0.19314	1	1	377	9	16335	Cluster-6107.8079
GO:1990778	protein localization to cell periphery	biological_process	0.19314	1	1	377	9	16335	Cluster-6107.8079
GO:0000152	nuclear ubiquitin ligase complex	cellular_component	0.19371	1	7	377	187	16335	Cluster-6107.18368,Cluster-6107.7388,Cluster-6107.9624,Cluster-6107.20657,Cluster-6107.20612,Cluster-6107.3463,Cluster-6107.8462
GO:0005680	anaphase-promoting complex	cellular_component	0.19371	1	7	377	187	16335	Cluster-6107.3463,Cluster-6107.8462,Cluster-6107.20612,Cluster-6107.20657,Cluster-6107.9624,Cluster-6107.18368,Cluster-6107.7388
GO:0031461	cullin-RING ubiquitin ligase complex	cellular_component	0.19371	1	7	377	187	16335	Cluster-6107.18368,Cluster-6107.7388,Cluster-6107.9624,Cluster-6107.20657,Cluster-6107.20612,Cluster-6107.8462,Cluster-6107.3463
GO:0031099	regeneration	biological_process	0.19373	1	1	377	8	16335	Cluster-6107.22036
GO:0042246	tissue regeneration	biological_process	0.19373	1	1	377	8	16335	Cluster-6107.22036
GO:0048589	developmental growth	biological_process	0.19373	1	1	377	8	16335	Cluster-6107.22036
GO:0006813	potassium ion transport	biological_process	0.19385	1	5	377	122	16335	Cluster-7562.0,Cluster-6107.962,Cluster-7962.0,Cluster-6107.13696,Cluster-6107.13660
GO:0007399	nervous system development	biological_process	0.19434	1	2	377	33	16335	Cluster-6107.14196,Cluster-6107.13816
GO:0030155	regulation of cell adhesion	biological_process	0.19489	1	1	377	9	16335	Cluster-6107.1500
GO:0048869	cellular developmental process	biological_process	0.19536	1	6	377	163	16335	Cluster-6107.1457,Cluster-6107.1500,Cluster-6107.14196,Cluster-6107.4543,Cluster-6107.2042,Cluster-6107.13816
GO:0000375	RNA splicing, via transesterification reactions	biological_process	0.19538	1	4	377	90	16335	Cluster-6107.17028,Cluster-6107.6214,Cluster-6107.5600,Cluster-7562.0
GO:0006575	cellular modified amino acid metabolic process	biological_process	0.1959	1	7	377	190	16335	Cluster-6107.9713,Cluster-6107.10381,Cluster-6107.7961,Cluster-6107.8537,Cluster-6107.10404,Cluster-6107.10193,Cluster-6107.16170
GO:0005768	endosome	cellular_component	0.19616	1	1	377	9	16335	Cluster-6107.11203
GO:0044440	endosomal part	cellular_component	0.19616	1	1	377	9	16335	Cluster-6107.11203
GO:0009767	photosynthetic electron transport chain	biological_process	0.1966	1	1	377	8	16335	Cluster-6107.7170
GO:0046496	nicotinamide nucleotide metabolic process	biological_process	0.19771	1	6	377	160	16335	Cluster-6107.8375,Cluster-6107.9396,Cluster-7962.0,Cluster-6107.7961,Cluster-6107.1290,Cluster-6107.9009
GO:0016209	antioxidant activity	molecular_function	0.19844	1	4	377	103	16335	Cluster-6107.6002,Cluster-6107.10193,Cluster-6107.11492,Cluster-6107.10381
GO:0006325	chromatin organization	biological_process	0.19878	1	5	377	117	16335	Cluster-6107.5987,Cluster-6107.16517,Cluster-6107.14829,Cluster-6107.1379,Cluster-6107.1500
GO:0016709	oxidoreductase activity, acting on paired donors, with incorporation or reduction of molecular oxygen, NAD(P)H as one donor, and incorporation of one atom of oxygen	molecular_function	0.19923	1	2	377	34	16335	Cluster-6516.1,Cluster-6107.16170
GO:0046906	tetrapyrrole binding	molecular_function	0.19981	1	8	377	252	16335	Cluster-6107.9543,Cluster-6107.14645,Cluster-6107.7170,Cluster-8163.0,Cluster-6107.14427,Cluster-6107.9668,Cluster-6107.12127,Cluster-6107.20790
GO:0031082	BLOC complex	cellular_component	0.19985	1	1	377	9	16335	Cluster-6107.15250
GO:0031083	BLOC-1 complex	cellular_component	0.19985	1	1	377	9	16335	Cluster-6107.15250
GO:0000151	ubiquitin ligase complex	cellular_component	0.20032	1	7	377	189	16335	Cluster-6107.20657,Cluster-6107.18368,Cluster-6107.7388,Cluster-6107.9624,Cluster-6107.20612,Cluster-6107.3463,Cluster-6107.8462
GO:0006542	glutamine biosynthetic process	biological_process	0.2005	1	1	377	8	16335	Cluster-6107.12345
GO:0004506	squalene monooxygenase activity	molecular_function	0.20071	1	1	377	9	16335	Cluster-6516.1
GO:0006405	RNA export from nucleus	biological_process	0.20155	1	1	377	9	16335	Cluster-6107.18714
GO:0007010	cytoskeleton organization	biological_process	0.20215	1	9	377	247	16335	Cluster-6107.8425,Cluster-6107.16236,Cluster-6107.1500,Cluster-6107.17434,Cluster-2597.0,Cluster-6078.1,Cluster-6107.6229,Cluster-6107.10567,Cluster-6107.15390
GO:0006810	transport	biological_process	0.20276	1	77	377	2932	16335	Cluster-6107.10057,Cluster-6107.11008,Cluster-6107.11235,Cluster-6107.18009,Cluster-6107.10578,Cluster-6107.19945,Cluster-6107.13816,Cluster-6107.8079,Cluster-6107.4547,Cluster-6107.5564,Cluster-6107.14253,Cluster-6107.2851,Cluster-6107.7191,Cluster-8394.0,Cluster-6107.9798,Cluster-7218.0,Cluster-6107.5472,Cluster-6107.13696,Cluster-6107.21251,Cluster-6107.18714,Cluster-6107.3223,Cluster-6107.126…
GO:0098655	cation transmembrane transport	biological_process	0.20282	1	9	377	265	16335	Cluster-7562.0,Cluster-6107.13696,Cluster-6107.14457,Cluster-6107.962,Cluster-7617.0,Cluster-6107.5898,Cluster-6107.5967,Cluster-6107.3871,Cluster-6107.9798
GO:0098662	inorganic cation transmembrane transport	biological_process	0.20282	1	9	377	265	16335	Cluster-6107.13696,Cluster-7562.0,Cluster-6107.14457,Cluster-6107.5898,Cluster-7617.0,Cluster-6107.962,Cluster-6107.3871,Cluster-6107.9798,Cluster-6107.5967
GO:0046148	pigment biosynthetic process	biological_process	0.20286	1	4	377	97	16335	Cluster-7962.0,Cluster-6107.8537,Cluster-6107.6457,Cluster-6107.16170
GO:0051270	regulation of cellular component movement	biological_process	0.20286	1	1	377	10	16335	Cluster-6107.1500
GO:2000145	regulation of cell motility	biological_process	0.20286	1	1	377	10	16335	Cluster-6107.1500
GO:0030880	RNA polymerase complex	cellular_component	0.20293	1	6	377	157	16335	Cluster-6107.4096,Cluster-6107.14042,Cluster-6107.1913,Cluster-6107.18564,Cluster-6107.10947,Cluster-6748.0
GO:0072330	monocarboxylic acid biosynthetic process	biological_process	0.20415	1	6	377	159	16335	Cluster-6107.12414,Cluster-6107.16170,Cluster-6107.9396,Cluster-7962.0,Cluster-6107.8537,Cluster-6107.7961
GO:0031966	mitochondrial membrane	cellular_component	0.2043	1	7	377	196	16335	Cluster-6107.19457,Cluster-6107.2309,Cluster-6107.11998,Cluster-6107.5063,Cluster-6107.18564,Cluster-6107.12006,Cluster-6107.10817
GO:0008614	pyridoxine metabolic process	biological_process	0.20555	1	1	377	10	16335	Cluster-6107.2556
GO:0008615	pyridoxine biosynthetic process	biological_process	0.20555	1	1	377	10	16335	Cluster-6107.2556
GO:0022613	ribonucleoprotein complex biogenesis	biological_process	0.20706	1	15	377	505	16335	Cluster-6107.9180,Cluster-6107.21251,Cluster-6107.17130,Cluster-6107.6487,Cluster-6107.23094,Cluster-6107.7170,Cluster-6107.9798,Cluster-6107.10159,Cluster-6107.16105,Cluster-6107.10359,Cluster-6107.11341,Cluster-6107.962,Cluster-6107.11815,Cluster-6107.5898,Cluster-6107.258
GO:0033926	glycopeptide alpha-N-acetylgalactosaminidase activity	molecular_function	0.20788	1	1	377	10	16335	Cluster-6107.10567
GO:0022603	regulation of anatomical structure morphogenesis	biological_process	0.20925	1	1	377	14	16335	Cluster-6107.1500
GO:0098660	inorganic ion transmembrane transport	biological_process	0.20997	1	9	377	267	16335	Cluster-6107.5967,Cluster-6107.3871,Cluster-6107.9798,Cluster-6107.962,Cluster-7617.0,Cluster-6107.5898,Cluster-6107.14457,Cluster-7562.0,Cluster-6107.13696
GO:0022412	cellular process involved in reproduction in multicellular organism	biological_process	0.21006	1	2	377	37	16335	Cluster-6107.2042,Cluster-6107.4543
GO:0009236	cobalamin biosynthetic process	biological_process	0.21061	1	2	377	36	16335	Cluster-6107.11341,Cluster-6107.12006
GO:0072525	pyridine-containing compound biosynthetic process	biological_process	0.21077	1	2	377	36	16335	Cluster-6107.6857,Cluster-6107.2556
GO:0002253	activation of immune response	biological_process	0.21205	1	1	377	10	16335	Cluster-6107.14089
GO:0044461	bacterial-type flagellum part	cellular_component	0.2127	1	1	377	11	16335	Cluster-6107.10498
GO:0016054	organic acid catabolic process	biological_process	0.21511	1	5	377	127	16335	Cluster-6107.16585,Cluster-6107.8537,Cluster-7962.0,Cluster-6107.9396,Cluster-6107.12414
GO:0046395	carboxylic acid catabolic process	biological_process	0.21511	1	5	377	127	16335	Cluster-6107.8537,Cluster-6107.16585,Cluster-7962.0,Cluster-6107.9396,Cluster-6107.12414
GO:0043087	regulation of GTPase activity	biological_process	0.21603	1	2	377	34	16335	Cluster-6107.4396,Cluster-6107.19619
GO:0022891	substrate-specific transmembrane transporter activity	molecular_function	0.21671	1	26	377	927	16335	Cluster-6107.4889,Cluster-6107.14457,Cluster-6107.6457,Cluster-6107.13696,Cluster-6107.5967,Cluster-6107.18009,Cluster-6107.13694,Cluster-6107.962,Cluster-7617.0,Cluster-6107.5960,Cluster-6107.5898,Cluster-6107.9853,Cluster-6107.10947,Cluster-6107.13660,Cluster-6107.19936,Cluster-7562.0,Cluster-6107.16437,Cluster-6107.9668,Cluster-6107.22417,Cluster-6107.7191,Cluster-6107.11341,Cluster-6107.3871,…
GO:0051234	establishment of localization	biological_process	0.21733	1	77	377	2948	16335	Cluster-7115.0,Cluster-6107.10947,Cluster-6107.9853,Cluster-6107.16437,Cluster-7562.0,Cluster-6604.0,Cluster-6107.7960,Cluster-6107.22188,Cluster-6107.8959,Cluster-6107.4889,Cluster-6107.6457,Cluster-6107.9927,Cluster-6107.2309,Cluster-6107.5898,Cluster-2810.0,Cluster-6107.19936,Cluster-6107.1500,Cluster-6107.10242,Cluster-6107.11203,Cluster-7962.0,Cluster-6107.2375,Cluster-6107.18991,Cluster-610…
GO:0015995	chlorophyll biosynthetic process	biological_process	0.21772	1	1	377	9	16335	Cluster-6107.6457
GO:0005247	voltage-gated chloride channel activity	molecular_function	0.21801	1	1	377	10	16335	Cluster-6107.5960
GO:0005254	chloride channel activity	molecular_function	0.21801	1	1	377	10	16335	Cluster-6107.5960
GO:0008308	voltage-gated anion channel activity	molecular_function	0.21801	1	1	377	10	16335	Cluster-6107.5960
GO:0015108	chloride transmembrane transporter activity	molecular_function	0.21801	1	1	377	10	16335	Cluster-6107.5960
GO:0004347	glucose-6-phosphate isomerase activity	molecular_function	0.21837	1	1	377	10	16335	Cluster-6107.1290
GO:0044380	protein localization to cytoskeleton	biological_process	0.21906	1	1	377	10	16335	Cluster-6107.16236
GO:0071988	protein localization to spindle pole body	biological_process	0.21906	1	1	377	10	16335	Cluster-6107.16236
GO:0072698	protein localization to microtubule cytoskeleton	biological_process	0.21906	1	1	377	10	16335	Cluster-6107.16236
GO:0005840	ribosome	cellular_component	0.21964	1	14	377	474	16335	Cluster-6107.9180,Cluster-6107.17130,Cluster-6107.6487,Cluster-6107.7170,Cluster-6107.9798,Cluster-6107.10359,Cluster-6107.11341,Cluster-6107.10159,Cluster-6107.5898,Cluster-6107.5708,Cluster-6107.14727,Cluster-6107.962,Cluster-6107.11815,Cluster-6107.258
GO:0072686	mitotic spindle	cellular_component	0.22061	1	2	377	34	16335	Cluster-6107.17434,Cluster-6107.9931
GO:0032990	cell part morphogenesis	biological_process	0.22079	1	2	377	34	16335	Cluster-6107.14196,Cluster-6107.13816
GO:0048858	cell projection morphogenesis	biological_process	0.22079	1	2	377	34	16335	Cluster-6107.13816,Cluster-6107.14196
GO:0050151	oleate hydratase activity	molecular_function	0.22124	1	1	377	9	16335	Cluster-6107.12414
GO:0006554	lysine catabolic process	biological_process	0.22235	1	4	377	94	16335	Cluster-6107.8537,Cluster-7962.0,Cluster-6107.12414,Cluster-6107.9396
GO:0009068	aspartate family amino acid catabolic process	biological_process	0.22235	1	4	377	94	16335	Cluster-6107.8537,Cluster-7962.0,Cluster-6107.9396,Cluster-6107.12414
GO:0009058	biosynthetic process	biological_process	0.22298	1	108	377	4190	16335	Cluster-6516.1,Cluster-6107.17130,Cluster-6107.3625,Cluster-6107.3663,Cluster-6107.1384,Cluster-6107.1265,Cluster-6107.7550,Cluster-6107.14089,Cluster-6107.8886,Cluster-6107.8273,Cluster-6107.11815,Cluster-6107.962,Cluster-6107.1974,Cluster-6107.16205,Cluster-6107.19073,Cluster-6107.5967,Cluster-6107.19457,Cluster-6107.14996,Cluster-6107.13873,Cluster-6107.1385,Cluster-6107.11724,Cluster-6748.0,C…
GO:0032880	regulation of protein localization	biological_process	0.22323	1	1	377	11	16335	Cluster-6107.8079
GO:0051223	regulation of protein transport	biological_process	0.22323	1	1	377	11	16335	Cluster-6107.8079
GO:0060341	regulation of cellular localization	biological_process	0.22323	1	1	377	11	16335	Cluster-6107.8079
GO:0070201	regulation of establishment of protein localization	biological_process	0.22323	1	1	377	11	16335	Cluster-6107.8079
GO:0005231	excitatory extracellular ligand-gated ion channel activity	molecular_function	0.22383	1	1	377	10	16335	Cluster-8394.0
GO:0005234	extracellular-glutamate-gated ion channel activity	molecular_function	0.22383	1	1	377	10	16335	Cluster-8394.0
GO:0006403	RNA localization	biological_process	0.22392	1	2	377	36	16335	Cluster-6107.18714,Cluster-6107.12006
GO:0050657	nucleic acid transport	biological_process	0.22392	1	2	377	36	16335	Cluster-6107.12006,Cluster-6107.18714
GO:0050658	RNA transport	biological_process	0.22392	1	2	377	36	16335	Cluster-6107.18714,Cluster-6107.12006
GO:0051236	establishment of RNA localization	biological_process	0.22392	1	2	377	36	16335	Cluster-6107.12006,Cluster-6107.18714
GO:0019362	pyridine nucleotide metabolic process	biological_process	0.22401	1	6	377	166	16335	Cluster-6107.9396,Cluster-6107.8375,Cluster-6107.9009,Cluster-6107.1290,Cluster-6107.7961,Cluster-7962.0
GO:0043603	cellular amide metabolic process	biological_process	0.22404	1	25	377	875	16335	Cluster-6107.7170,Cluster-6107.7961,Cluster-6107.17130,Cluster-6107.6487,Cluster-6107.14457,Cluster-6107.13000,Cluster-6107.258,Cluster-6107.5898,Cluster-6107.8537,Cluster-6107.14727,Cluster-6107.962,Cluster-6107.11815,Cluster-6107.1974,Cluster-6107.16205,Cluster-6107.10159,Cluster-6107.10193,Cluster-6107.10404,Cluster-6107.10381,Cluster-6107.9180,Cluster-6107.5708,Cluster-6107.9713,Cluster-6107.…
GO:0051169	nuclear transport	biological_process	0.22408	1	3	377	61	16335	Cluster-6107.18714,Cluster-6107.11998,Cluster-6107.18564
GO:0017150	tRNA dihydrouridine synthase activity	molecular_function	0.22428	1	1	377	10	16335	Cluster-6107.6857
GO:0042302	structural constituent of cuticle	molecular_function	0.22485	1	1	377	9	16335	Cluster-7050.0
GO:0006560	proline metabolic process	biological_process	0.22509	1	3	377	69	16335	Cluster-7617.0,Cluster-6107.3871,Cluster-6107.16205
GO:0004579	dolichyl-diphosphooligosaccharide-protein glycotransferase activity	molecular_function	0.22529	1	1	377	9	16335	Cluster-7314.0
GO:0004356	glutamate-ammonia ligase activity	molecular_function	0.22563	1	1	377	11	16335	Cluster-6107.12345
GO:0005740	mitochondrial envelope	cellular_component	0.22666	1	7	377	203	16335	Cluster-6107.12006,Cluster-6107.10817,Cluster-6107.19457,Cluster-6107.2309,Cluster-6107.11998,Cluster-6107.18564,Cluster-6107.5063
GO:0042600	chorion	cellular_component	0.22677	1	2	377	41	16335	Cluster-6107.4543,Cluster-6107.19289
GO:0043604	amide biosynthetic process	biological_process	0.22722	1	23	377	796	16335	Cluster-6107.258,Cluster-6107.13000,Cluster-6107.5898,Cluster-6107.8537,Cluster-6107.14727,Cluster-6107.11815,Cluster-6107.962,Cluster-6107.16205,Cluster-6107.1974,Cluster-6107.10159,Cluster-6107.7170,Cluster-6107.7961,Cluster-6107.17130,Cluster-6107.6487,Cluster-6107.14457,Cluster-6107.5708,Cluster-6107.9713,Cluster-6107.10359,Cluster-6107.11341,Cluster-6107.16170,Cluster-6107.15174,Cluster-6107…
GO:0016740	transferase activity	molecular_function	0.22737	1	86	377	3216	16335	Cluster-6107.11991,Cluster-6107.22017,Cluster-6107.6567,Cluster-6107.20657,Cluster-6107.12357,Cluster-6107.2809,Cluster-6107.3463,Cluster-6107.11203,Cluster-6107.10808,Cluster-6107.10282,Cluster-6107.4064,Cluster-6107.17802,Cluster-7314.0,Cluster-6107.20477,Cluster-6107.7639,Cluster-6107.3864,Cluster-6107.16734,Cluster-6107.10086,Cluster-6107.11847,Cluster-6395.0,Cluster-6107.7170,Cluster-6107.16…
GO:0009579	thylakoid	cellular_component	0.22929	1	6	377	172	16335	Cluster-6107.6428,Cluster-6107.9543,Cluster-6107.12538,Cluster-6107.19734,Cluster-6107.7170,Cluster-6107.349
GO:0044436	thylakoid part	cellular_component	0.22929	1	6	377	172	16335	Cluster-6107.19734,Cluster-6107.12538,Cluster-6107.9543,Cluster-6107.6428,Cluster-6107.349,Cluster-6107.7170
GO:0044434	chloroplast part	cellular_component	0.2301	1	1	377	10	16335	Cluster-6107.5967
GO:0044435	plastid part	cellular_component	0.2301	1	1	377	10	16335	Cluster-6107.5967
GO:0040007	growth	biological_process	0.23167	1	3	377	69	16335	Cluster-6107.22036,Cluster-6107.13855,Cluster-6107.8079
GO:0005506	iron ion binding	molecular_function	0.23194	1	7	377	215	16335	Cluster-6107.1258,Cluster-6107.9543,Cluster-8163.0,Cluster-6107.9668,Cluster-6107.14645,Cluster-6107.12127,Cluster-6107.20790
GO:0040012	regulation of locomotion	biological_process	0.2323	1	1	377	13	16335	Cluster-6107.1500
GO:0009235	cobalamin metabolic process	biological_process	0.23387	1	2	377	39	16335	Cluster-6107.11341,Cluster-6107.12006
GO:0016705	oxidoreductase activity, acting on paired donors, with incorporation or reduction of molecular oxygen	molecular_function	0.23453	1	8	377	256	16335	Cluster-6107.16170,Cluster-8163.0,Cluster-6107.12127,Cluster-6107.8537,Cluster-6107.20790,Cluster-6107.14645,Cluster-6107.16515,Cluster-6516.1
GO:1901605	alpha-amino acid metabolic process	biological_process	0.23493	1	19	377	632	16335	Cluster-6107.3871,Cluster-6107.6567,Cluster-6107.16585,Cluster-6107.12345,Cluster-6107.9713,Cluster-6107.12006,Cluster-6107.6857,Cluster-7962.0,Cluster-6107.10404,Cluster-6107.12414,Cluster-6107.16205,Cluster-6107.13181,Cluster-6107.8537,Cluster-7617.0,Cluster-6107.14089,Cluster-6107.8886,Cluster-6107.14457,Cluster-6107.9396,Cluster-6107.7961
GO:0042398	cellular modified amino acid biosynthetic process	biological_process	0.23527	1	5	377	132	16335	Cluster-6107.9713,Cluster-6107.8537,Cluster-6107.7961,Cluster-6107.10404,Cluster-6107.16170
GO:0042301	phosphate ion binding	molecular_function	0.23594	1	1	377	9	16335	Cluster-6107.7170
GO:0009152	purine ribonucleotide biosynthetic process	biological_process	0.23684	1	5	377	139	16335	Cluster-6107.9798,Cluster-6107.5967,Cluster-6107.18449,Cluster-6107.5898,Cluster-6107.7170
GO:0015939	pantothenate metabolic process	biological_process	0.23695	1	3	377	64	16335	Cluster-6107.16170,Cluster-6107.7961,Cluster-6107.8537
GO:0015940	pantothenate biosynthetic process	biological_process	0.23695	1	3	377	64	16335	Cluster-6107.16170,Cluster-6107.8537,Cluster-6107.7961
GO:0018580	nitronate monooxygenase activity	molecular_function	0.23772	1	1	377	11	16335	Cluster-6107.6857
GO:0051050	positive regulation of transport	biological_process	0.23827	1	1	377	11	16335	Cluster-6107.8079
GO:0044282	small molecule catabolic process	biological_process	0.23921	1	5	377	132	16335	Cluster-6107.9396,Cluster-6107.12414,Cluster-6107.8537,Cluster-6107.16585,Cluster-7962.0
GO:0051168	nuclear export	biological_process	0.23951	1	1	377	11	16335	Cluster-6107.18714
GO:0052652	cyclic purine nucleotide metabolic process	biological_process	0.23988	1	1	377	13	16335	Cluster-6107.7170
GO:0004814	arginine-tRNA ligase activity	molecular_function	0.24122	1	1	377	11	16335	Cluster-6107.16205
GO:0006420	arginyl-tRNA aminoacylation	biological_process	0.24122	1	1	377	11	16335	Cluster-6107.16205
GO:0046058	cAMP metabolic process	biological_process	0.24214	1	1	377	14	16335	Cluster-6107.7170
GO:0009067	aspartate family amino acid biosynthetic process	biological_process	0.24251	1	2	377	36	16335	Cluster-6107.14457,Cluster-6107.8886
GO:0008565	protein transporter activity	molecular_function	0.24292	1	3	377	71	16335	Cluster-6107.20724,Cluster-6107.11724,Cluster-6107.14253
GO:0006486	protein glycosylation	biological_process	0.24313	1	3	377	63	16335	Cluster-7314.0,Cluster-6107.7481,Cluster-6107.11203
GO:0043413	macromolecule glycosylation	biological_process	0.24313	1	3	377	63	16335	Cluster-7314.0,Cluster-6107.11203,Cluster-6107.7481
GO:0044707	single-multicellular organism process	biological_process	0.24332	1	11	377	350	16335	Cluster-6107.9079,Cluster-6107.3864,Cluster-6107.13816,Cluster-6107.10567,Cluster-6107.5657,Cluster-6107.2042,Cluster-6107.14196,Cluster-6107.6952,Cluster-6107.19289,Cluster-6107.548,Cluster-6107.9229
GO:0031304	intrinsic component of mitochondrial inner membrane	cellular_component	0.24407	1	1	377	11	16335	Cluster-6107.18564
GO:0031305	integral component of mitochondrial inner membrane	cellular_component	0.24407	1	1	377	11	16335	Cluster-6107.18564
GO:0032592	integral component of mitochondrial membrane	cellular_component	0.24407	1	1	377	11	16335	Cluster-6107.18564
GO:0098573	intrinsic component of mitochondrial membrane	cellular_component	0.24407	1	1	377	11	16335	Cluster-6107.18564
GO:0016010	dystrophin-associated glycoprotein complex	cellular_component	0.24494	1	1	377	12	16335	Cluster-2597.0
GO:0006811	ion transport	biological_process	0.2452	1	32	377	1181	16335	Cluster-6107.13696,Cluster-6107.6457,Cluster-6107.4889,Cluster-6107.22188,Cluster-6107.962,Cluster-6107.5898,Cluster-6107.13694,Cluster-6107.5967,Cluster-6107.2309,Cluster-6107.16437,Cluster-7562.0,Cluster-6107.13660,Cluster-6107.9853,Cluster-6107.10947,Cluster-6107.7960,Cluster-6107.5600,Cluster-6107.3871,Cluster-6107.22417,Cluster-6107.11341,Cluster-6107.14457,Cluster-7617.0,Cluster-6107.5960,C…
GO:0005747	mitochondrial respiratory chain complex I	cellular_component	0.24612	1	1	377	11	16335	Cluster-6107.10817
GO:0030964	NADH dehydrogenase complex	cellular_component	0.24612	1	1	377	11	16335	Cluster-6107.10817
GO:0045271	respiratory chain complex I	cellular_component	0.24612	1	1	377	11	16335	Cluster-6107.10817
GO:0015095	magnesium ion transmembrane transporter activity	molecular_function	0.24679	1	1	377	10	16335	Cluster-6107.18009
GO:0015693	magnesium ion transport	biological_process	0.24679	1	1	377	10	16335	Cluster-6107.18009
GO:0072527	pyrimidine-containing compound metabolic process	biological_process	0.24679	1	8	377	242	16335	Cluster-6107.5564,Cluster-6107.5898,Cluster-6107.2851,Cluster-6107.13181,Cluster-6107.11541,Cluster-6107.7170,Cluster-6107.10404,Cluster-6107.6857
GO:0016860	intramolecular oxidoreductase activity	molecular_function	0.24806	1	2	377	42	16335	Cluster-6107.13405,Cluster-6107.1290
GO:0006621	protein retention in ER lumen	biological_process	0.24842	1	1	377	11	16335	Cluster-6107.13855
GO:0035437	maintenance of protein localization in endoplasmic reticulum	biological_process	0.24842	1	1	377	11	16335	Cluster-6107.13855
GO:0046923	ER retention sequence binding	molecular_function	0.24842	1	1	377	11	16335	Cluster-6107.13855
GO:0072595	maintenance of protein localization in organelle	biological_process	0.24842	1	1	377	11	16335	Cluster-6107.13855
GO:0005253	anion channel activity	molecular_function	0.24855	1	1	377	12	16335	Cluster-6107.5960
GO:0016211	ammonia ligase activity	molecular_function	0.24861	1	1	377	12	16335	Cluster-6107.12345
GO:0016880	acid-ammonia (or amide) ligase activity	molecular_function	0.24861	1	1	377	12	16335	Cluster-6107.12345
GO:0008272	sulfate transport	biological_process	0.24961	1	1	377	14	16335	Cluster-6107.13694
GO:0015116	sulfate transmembrane transporter activity	molecular_function	0.24961	1	1	377	14	16335	Cluster-6107.13694
GO:0015994	chlorophyll metabolic process	biological_process	0.25028	1	3	377	71	16335	Cluster-6107.12006,Cluster-6107.6457,Cluster-6107.962
GO:0009127	purine nucleoside monophosphate biosynthetic process	biological_process	0.25127	1	4	377	106	16335	Cluster-6107.5898,Cluster-6107.5967,Cluster-6107.18449,Cluster-6107.9798
GO:0009168	purine ribonucleoside monophosphate biosynthetic process	biological_process	0.25127	1	4	377	106	16335	Cluster-6107.5898,Cluster-6107.9798,Cluster-6107.18449,Cluster-6107.5967
GO:0098803	respiratory chain complex	cellular_component	0.25184	1	3	377	71	16335	Cluster-6107.9668,Cluster-6107.7191,Cluster-6107.10817
GO:0019201	nucleotide kinase activity	molecular_function	0.25187	1	2	377	37	16335	Cluster-6107.2851,Cluster-6107.5564
GO:0002684	positive regulation of immune system process	biological_process	0.25259	1	1	377	12	16335	Cluster-6107.14089
GO:0050778	positive regulation of immune response	biological_process	0.25259	1	1	377	12	16335	Cluster-6107.14089
GO:0008948	oxaloacetate decarboxylase activity	molecular_function	0.25272	1	2	377	41	16335	Cluster-7617.0,Cluster-6107.3871
GO:0035725	sodium ion transmembrane transport	biological_process	0.25272	1	2	377	41	16335	Cluster-7617.0,Cluster-6107.3871
GO:0071436	sodium ion export	biological_process	0.25272	1	2	377	41	16335	Cluster-7617.0,Cluster-6107.3871
GO:0061630	ubiquitin protein ligase activity	molecular_function	0.25278	1	2	377	38	16335	Cluster-6107.3513,Cluster-6107.7388
GO:0061659	ubiquitin-like protein ligase activity	molecular_function	0.25278	1	2	377	38	16335	Cluster-6107.3513,Cluster-6107.7388
GO:0007268	synaptic transmission	biological_process	0.25363	1	2	377	40	16335	Cluster-8394.0,Cluster-6107.9931
GO:1902578	single-organism localization	biological_process	0.25384	1	56	377	2133	16335	Cluster-6107.18190,Cluster-6107.5600,Cluster-6107.7960,Cluster-6107.11341,Cluster-6107.22417,Cluster-6107.3871,Cluster-7562.0,Cluster-6107.16437,Cluster-6107.9853,Cluster-6107.10947,Cluster-6107.13660,Cluster-7115.0,Cluster-6107.962,Cluster-6107.5898,Cluster-6107.5967,Cluster-6107.2309,Cluster-6107.11998,Cluster-6107.13694,Cluster-6107.6457,Cluster-6107.13696,Cluster-6107.4889,Cluster-6107.21251,…
GO:0090407	organophosphate biosynthetic process	biological_process	0.25396	1	10	377	324	16335	Cluster-6107.7170,Cluster-6107.10808,Cluster-6107.6857,Cluster-6107.12607,Cluster-6107.5898,Cluster-6107.18449,Cluster-6107.5967,Cluster-6107.3991,Cluster-6107.12029,Cluster-6107.9798
GO:0016568	chromatin modification	biological_process	0.2541	1	4	377	95	16335	Cluster-6107.14829,Cluster-6107.1500,Cluster-6107.1379,Cluster-6107.16517
GO:0000184	nuclear-transcribed mRNA catabolic process, nonsense-mediated decay	biological_process	0.25598	1	1	377	10	16335	Cluster-6107.19457
GO:0000394	RNA splicing, via endonucleolytic cleavage and ligation	biological_process	0.25625	1	1	377	12	16335	Cluster-6107.8099
GO:0006388	tRNA splicing, via endonucleolytic cleavage and ligation	biological_process	0.25625	1	1	377	12	16335	Cluster-6107.8099
GO:0008083	growth factor activity	molecular_function	0.2563	1	2	377	42	16335	Cluster-6107.8079,Cluster-6107.13855
GO:0004659	prenyltransferase activity	molecular_function	0.25686	1	2	377	38	16335	Cluster-6107.11341,Cluster-6107.7620
GO:0016758	transferase activity, transferring hexosyl groups	molecular_function	0.25703	1	11	377	361	16335	Cluster-6107.6148,Cluster-6107.10052,Cluster-6107.15846,Cluster-6107.7639,Cluster-7314.0,Cluster-6107.22165,Cluster-6107.12607,Cluster-6107.11216,Cluster-6107.1931,Cluster-6107.2809,Cluster-6107.120
GO:0030176	integral component of endoplasmic reticulum membrane	cellular_component	0.25894	1	2	377	41	16335	Cluster-6107.5472,Cluster-7115.0
GO:0031227	intrinsic component of endoplasmic reticulum membrane	cellular_component	0.25894	1	2	377	41	16335	Cluster-7115.0,Cluster-6107.5472
GO:0009521	photosystem	cellular_component	0.25895	1	5	377	143	16335	Cluster-6107.7170,Cluster-6107.349,Cluster-6107.12538,Cluster-6107.9543,Cluster-6107.6428
GO:0006525	arginine metabolic process	biological_process	0.25906	1	3	377	74	16335	Cluster-7617.0,Cluster-6107.3871,Cluster-6107.16205
GO:0043233	organelle lumen	cellular_component	0.25948	1	16	377	528	16335	Cluster-6107.23094,Cluster-6107.4396,Cluster-6107.10404,Cluster-6107.10947,Cluster-6748.0,Cluster-6107.9931,Cluster-6107.11541,Cluster-6107.9798,Cluster-6107.5794,Cluster-6107.7170,Cluster-6107.10498,Cluster-6107.3365,Cluster-6107.17434,Cluster-1537.0,Cluster-6107.16236,Cluster-6107.5898
GO:0070013	intracellular organelle lumen	cellular_component	0.25948	1	16	377	528	16335	Cluster-6107.5898,Cluster-1537.0,Cluster-6107.16236,Cluster-6107.17434,Cluster-6107.3365,Cluster-6107.10498,Cluster-6107.7170,Cluster-6107.5794,Cluster-6107.9798,Cluster-6107.11541,Cluster-6107.9931,Cluster-6748.0,Cluster-6107.10947,Cluster-6107.10404,Cluster-6107.23094,Cluster-6107.4396
GO:0009790	embryo development	biological_process	0.26042	1	1	377	14	16335	Cluster-6107.9229
GO:0044087	regulation of cellular component biogenesis	biological_process	0.26197	1	2	377	38	16335	Cluster-6107.8425,Cluster-6107.1500
GO:0051184	cofactor transporter activity	molecular_function	0.26349	1	1	377	13	16335	Cluster-6107.22188
GO:0031974	membrane-enclosed lumen	cellular_component	0.26432	1	16	377	531	16335	Cluster-6107.10404,Cluster-6107.23094,Cluster-6107.4396,Cluster-6748.0,Cluster-6107.10947,Cluster-6107.9931,Cluster-6107.11541,Cluster-6107.9798,Cluster-6107.7170,Cluster-6107.10498,Cluster-6107.5794,Cluster-1537.0,Cluster-6107.16236,Cluster-6107.17434,Cluster-6107.3365,Cluster-6107.5898
GO:0007005	mitochondrion organization	biological_process	0.26485	1	3	377	71	16335	Cluster-6107.11998,Cluster-6107.18564,Cluster-6107.12006
GO:0000314	organellar small ribosomal subunit	cellular_component	0.26538	1	1	377	11	16335	Cluster-6107.9798
GO:0005763	mitochondrial small ribosomal subunit	cellular_component	0.26538	1	1	377	11	16335	Cluster-6107.9798
GO:0015935	small ribosomal subunit	cellular_component	0.26538	1	1	377	11	16335	Cluster-6107.9798
GO:0006164	purine nucleotide biosynthetic process	biological_process	0.26553	1	5	377	146	16335	Cluster-6107.7170,Cluster-6107.5898,Cluster-6107.5967,Cluster-6107.18449,Cluster-6107.9798
GO:0005789	endoplasmic reticulum membrane	cellular_component	0.26556	1	6	377	178	16335	Cluster-7115.0,Cluster-6107.10808,Cluster-6107.9290,Cluster-6107.5708,Cluster-6107.5472,Cluster-7314.0
GO:0046872	metal ion binding	molecular_function	0.26584	1	62	377	2320	16335	Cluster-6107.10086,Cluster-6107.19619,Cluster-6107.11027,Cluster-6107.3991,Cluster-6107.3864,Cluster-6107.14727,Cluster-6107.13405,Cluster-6107.20790,Cluster-6107.9543,Cluster-6107.8634,Cluster-6107.2556,Cluster-6107.3513,Cluster-6107.9624,Cluster-6107.7135,Cluster-6107.17260,Cluster-6107.349,Cluster-6107.7170,Cluster-6107.20657,Cluster-6107.8375,Cluster-6107.9668,Cluster-6107.8981,Cluster-6107.1…
GO:0008374	O-acyltransferase activity	molecular_function	0.26681	1	2	377	40	16335	Cluster-6107.7620,Cluster-6107.14996
GO:0031647	regulation of protein stability	biological_process	0.26698	1	1	377	11	16335	Cluster-6107.7170
GO:0050821	protein stabilization	biological_process	0.26698	1	1	377	11	16335	Cluster-6107.7170
GO:0009055	electron carrier activity	molecular_function	0.269	1	7	377	231	16335	Cluster-6107.3404,Cluster-6107.9668,Cluster-6107.7191,Cluster-6107.20456,Cluster-6107.19734,Cluster-6107.9543,Cluster-6107.7170
GO:0006821	chloride transport	biological_process	0.26941	1	1	377	13	16335	Cluster-6107.5960
GO:0060089	molecular transducer activity	molecular_function	0.26955	1	10	377	324	16335	Cluster-6107.13660,Cluster-6107.3365,Cluster-6107.12607,Cluster-6107.122,Cluster-6107.2846,Cluster-6107.17642,Cluster-8394.0,Cluster-6107.10367,Cluster-6107.5657,Cluster-7920.0
GO:0006090	pyruvate metabolic process	biological_process	0.26973	1	5	377	147	16335	Cluster-6107.1290,Cluster-7617.0,Cluster-6107.3991,Cluster-6107.8375,Cluster-6107.3871
GO:0060627	regulation of vesicle-mediated transport	biological_process	0.27031	1	1	377	13	16335	Cluster-6107.8079
GO:0004576	oligosaccharyl transferase activity	molecular_function	0.27042	1	1	377	11	16335	Cluster-7314.0
GO:0005905	coated pit	cellular_component	0.27218	1	1	377	13	16335	Cluster-1126.0
GO:0012510	trans-Golgi network transport vesicle membrane	cellular_component	0.27218	1	1	377	13	16335	Cluster-1126.0
GO:0030125	clathrin vesicle coat	cellular_component	0.27218	1	1	377	13	16335	Cluster-1126.0
GO:0030130	clathrin coat of trans-Golgi network vesicle	cellular_component	0.27218	1	1	377	13	16335	Cluster-1126.0
GO:0030132	clathrin coat of coated pit	cellular_component	0.27218	1	1	377	13	16335	Cluster-1126.0
GO:0030136	clathrin-coated vesicle	cellular_component	0.27218	1	1	377	13	16335	Cluster-1126.0
GO:0030140	trans-Golgi network transport vesicle	cellular_component	0.27218	1	1	377	13	16335	Cluster-1126.0
GO:0030665	clathrin-coated vesicle membrane	cellular_component	0.27218	1	1	377	13	16335	Cluster-1126.0
GO:0046677	response to antibiotic	biological_process	0.2724	1	1	377	13	16335	Cluster-6107.16517
GO:0042175	nuclear outer membrane-endoplasmic reticulum membrane network	cellular_component	0.27311	1	6	377	180	16335	Cluster-6107.10808,Cluster-7115.0,Cluster-7314.0,Cluster-6107.5472,Cluster-6107.5708,Cluster-6107.9290
GO:0009260	ribonucleotide biosynthetic process	biological_process	0.27313	1	5	377	148	16335	Cluster-6107.7170,Cluster-6107.5898,Cluster-6107.5967,Cluster-6107.18449,Cluster-6107.9798
GO:0046390	ribose phosphate biosynthetic process	biological_process	0.27313	1	5	377	148	16335	Cluster-6107.7170,Cluster-6107.5898,Cluster-6107.18449,Cluster-6107.5967,Cluster-6107.9798
GO:0020037	heme binding	molecular_function	0.27341	1	7	377	237	16335	Cluster-8163.0,Cluster-6107.14427,Cluster-6107.9668,Cluster-6107.14645,Cluster-6107.9543,Cluster-6107.20790,Cluster-6107.12127
GO:0004161	dimethylallyltranstransferase activity	molecular_function	0.27395	1	1	377	11	16335	Cluster-6107.7620
GO:0008053	mitochondrial fusion	biological_process	0.27425	1	1	377	12	16335	Cluster-6107.12006
GO:0070469	respiratory chain	cellular_component	0.27442	1	3	377	75	16335	Cluster-6107.9668,Cluster-6107.7191,Cluster-6107.10817
GO:0006188	IMP biosynthetic process	biological_process	0.27452	1	1	377	13	16335	Cluster-6107.18449
GO:0046040	IMP metabolic process	biological_process	0.27452	1	1	377	13	16335	Cluster-6107.18449
GO:0016592	mediator complex	cellular_component	0.27547	1	4	377	106	16335	Cluster-6107.10498,Cluster-6107.16236,Cluster-1537.0,Cluster-6107.3365
GO:0005198	structural molecule activity	molecular_function	0.2758	1	19	377	680	16335	Cluster-7050.0,Cluster-6107.6487,Cluster-6107.17130,Cluster-6107.7170,Cluster-6107.10159,Cluster-6107.5898,Cluster-6107.11815,Cluster-6107.962,Cluster-1126.0,Cluster-6107.258,Cluster-6107.4932,Cluster-6107.9180,Cluster-6107.4543,Cluster-6107.16170,Cluster-6107.9798,Cluster-6107.10567,Cluster-6107.10359,Cluster-6107.11341,Cluster-6107.5878
GO:0009888	tissue development	biological_process	0.27586	1	2	377	46	16335	Cluster-6107.22036,Cluster-6107.4543
GO:0048309	endoplasmic reticulum inheritance	biological_process	0.27642	1	1	377	12	16335	Cluster-6107.12006
GO:0000377	RNA splicing, via transesterification reactions with bulged adenosine as nucleophile	biological_process	0.2765	1	3	377	74	16335	Cluster-6107.5600,Cluster-6107.6214,Cluster-6107.17028
GO:0000398	mRNA splicing, via spliceosome	biological_process	0.2765	1	3	377	74	16335	Cluster-6107.5600,Cluster-6107.6214,Cluster-6107.17028
GO:0010558	negative regulation of macromolecule biosynthetic process	biological_process	0.27681	1	2	377	46	16335	Cluster-6107.22008,Cluster-6107.9931
GO:0031327	negative regulation of cellular biosynthetic process	biological_process	0.27681	1	2	377	46	16335	Cluster-6107.22008,Cluster-6107.9931
GO:0051172	negative regulation of nitrogen compound metabolic process	biological_process	0.27681	1	2	377	46	16335	Cluster-6107.22008,Cluster-6107.9931
GO:2000113	negative regulation of cellular macromolecule biosynthetic process	biological_process	0.27681	1	2	377	46	16335	Cluster-6107.9931,Cluster-6107.22008
GO:0018196	peptidyl-asparagine modification	biological_process	0.27732	1	1	377	12	16335	Cluster-7314.0
GO:0018279	protein N-linked glycosylation via asparagine	biological_process	0.27732	1	1	377	12	16335	Cluster-7314.0
GO:0036442	hydrogen-exporting ATPase activity	molecular_function	0.27843	1	1	377	14	16335	Cluster-6107.5967
GO:0046961	proton-transporting ATPase activity, rotational mechanism	molecular_function	0.27843	1	1	377	14	16335	Cluster-6107.5967
GO:0032879	regulation of localization	biological_process	0.27904	1	2	377	44	16335	Cluster-6107.8079,Cluster-6107.1500
GO:0009064	glutamine family amino acid metabolic process	biological_process	0.27934	1	4	377	110	16335	Cluster-6107.12345,Cluster-7617.0,Cluster-6107.3871,Cluster-6107.16205
GO:0016151	nickel cation binding	molecular_function	0.28062	1	2	377	43	16335	Cluster-6107.15788,Cluster-6107.6487
GO:0046488	phosphatidylinositol metabolic process	biological_process	0.28184	1	4	377	107	16335	Cluster-6107.10808,Cluster-6107.14996,Cluster-6107.13855,Cluster-6107.8273
GO:0048308	organelle inheritance	biological_process	0.28208	1	1	377	13	16335	Cluster-6107.12006
GO:0006633	fatty acid biosynthetic process	biological_process	0.28384	1	4	377	111	16335	Cluster-6107.8537,Cluster-7962.0,Cluster-6107.9396,Cluster-6107.12414
GO:0009190	cyclic nucleotide biosynthetic process	biological_process	0.28438	1	1	377	15	16335	Cluster-6107.7170
GO:0007267	cell-cell signaling	biological_process	0.2858	1	2	377	43	16335	Cluster-6107.9931,Cluster-8394.0
GO:0006397	mRNA processing	biological_process	0.28701	1	6	377	175	16335	Cluster-6107.17028,Cluster-6107.2186,Cluster-6107.5600,Cluster-6107.2001,Cluster-6107.6214,Cluster-6107.17130
GO:0031981	nuclear lumen	cellular_component	0.28723	1	15	377	502	16335	Cluster-6107.10498,Cluster-6107.10404,Cluster-6107.7170,Cluster-6107.23094,Cluster-6107.4396,Cluster-6107.5794,Cluster-1537.0,Cluster-6107.16236,Cluster-6107.10947,Cluster-6748.0,Cluster-6107.17434,Cluster-6107.3365,Cluster-6107.9931,Cluster-6107.5898,Cluster-6107.11541
GO:0003006	developmental process involved in reproduction	biological_process	0.28793	1	2	377	45	16335	Cluster-6107.2042,Cluster-6107.4543
GO:0016021	integral component of membrane	cellular_component	0.28906	1	56	377	2176	16335	Cluster-6107.9668,Cluster-7218.0,Cluster-8394.0,Cluster-6107.18991,Cluster-6107.931,Cluster-6107.5564,Cluster-6107.2851,Cluster-6107.17650,Cluster-6107.5708,Cluster-6107.10808,Cluster-6107.8079,Cluster-6107.9180,Cluster-6107.22123,Cluster-2810.0,Cluster-6107.9752,Cluster-6107.9290,Cluster-6107.18009,Cluster-6107.13816,Cluster-6107.13855,Cluster-6107.22008,Cluster-6107.19945,Cluster-6107.15287,Clu…
GO:0009245	lipid A biosynthetic process	biological_process	0.28959	1	1	377	14	16335	Cluster-6107.12607
GO:0046493	lipid A metabolic process	biological_process	0.28959	1	1	377	14	16335	Cluster-6107.12607
GO:1901269	lipooligosaccharide metabolic process	biological_process	0.28959	1	1	377	14	16335	Cluster-6107.12607
GO:1901271	lipooligosaccharide biosynthetic process	biological_process	0.28959	1	1	377	14	16335	Cluster-6107.12607
GO:0006359	regulation of transcription from RNA polymerase III promoter	biological_process	0.29	1	1	377	13	16335	Cluster-6107.22008
GO:0000313	organellar ribosome	cellular_component	0.29006	1	1	377	13	16335	Cluster-6107.9798
GO:0005761	mitochondrial ribosome	cellular_component	0.29006	1	1	377	13	16335	Cluster-6107.9798
GO:0004743	pyruvate kinase activity	molecular_function	0.29011	1	1	377	15	16335	Cluster-6107.8375
GO:0016307	phosphatidylinositol phosphate kinase activity	molecular_function	0.29057	1	1	377	12	16335	Cluster-6107.13855
GO:0010038	response to metal ion	biological_process	0.29147	1	1	377	15	16335	Cluster-6107.18255
GO:0019898	extrinsic component of membrane	cellular_component	0.29248	1	2	377	49	16335	Cluster-6107.349,Cluster-6107.12006
GO:0007006	mitochondrial membrane organization	biological_process	0.29254	1	1	377	13	16335	Cluster-6107.11998
GO:0004866	endopeptidase inhibitor activity	molecular_function	0.29306	1	2	377	52	16335	Cluster-1717.0,Cluster-6107.20657
GO:0061135	endopeptidase regulator activity	molecular_function	0.29306	1	2	377	52	16335	Cluster-6107.20657,Cluster-1717.0
GO:0016830	carbon-carbon lyase activity	molecular_function	0.2932	1	5	377	156	16335	Cluster-6107.12420,Cluster-6107.3871,Cluster-6107.10797,Cluster-6107.5967,Cluster-7617.0
GO:0009156	ribonucleoside monophosphate biosynthetic process	biological_process	0.294	1	4	377	115	16335	Cluster-6107.5898,Cluster-6107.9798,Cluster-6107.18449,Cluster-6107.5967
GO:0044432	endoplasmic reticulum part	cellular_component	0.29441	1	6	377	184	16335	Cluster-7314.0,Cluster-6107.5472,Cluster-6107.9290,Cluster-6107.5708,Cluster-6107.10808,Cluster-7115.0
GO:1901137	carbohydrate derivative biosynthetic process	biological_process	0.29444	1	11	377	370	16335	Cluster-6107.12607,Cluster-6107.10808,Cluster-6107.7481,Cluster-6107.11203,Cluster-6107.7170,Cluster-6107.9798,Cluster-6107.18449,Cluster-6107.5967,Cluster-6107.12345,Cluster-6107.5898,Cluster-7314.0
GO:0009654	photosystem II oxygen evolving complex	cellular_component	0.29458	1	1	377	18	16335	Cluster-6107.349
GO:0006396	RNA processing	biological_process	0.29469	1	19	377	657	16335	Cluster-6107.8537,Cluster-6107.5987,Cluster-6107.2186,Cluster-6107.12414,Cluster-6107.17130,Cluster-6107.7620,Cluster-6107.1346,Cluster-6107.21251,Cluster-6107.5600,Cluster-6107.8099,Cluster-6107.16170,Cluster-6107.17028,Cluster-6107.16105,Cluster-6107.6214,Cluster-6107.23094,Cluster-6107.4396,Cluster-6107.2001,Cluster-7562.0,Cluster-6107.6857
GO:0061024	membrane organization	biological_process	0.29479	1	6	377	182	16335	Cluster-7115.0,Cluster-6107.8079,Cluster-6107.22188,Cluster-6107.11998,Cluster-6107.12006,Cluster-6107.5564
GO:1901682	sulfur compound transmembrane transporter activity	molecular_function	0.29518	1	1	377	17	16335	Cluster-6107.13694
GO:0048284	organelle fusion	biological_process	0.29583	1	1	377	13	16335	Cluster-6107.12006
GO:0005088	Ras guanyl-nucleotide exchange factor activity	molecular_function	0.29649	1	1	377	14	16335	Cluster-6107.19619
GO:0005089	Rho guanyl-nucleotide exchange factor activity	molecular_function	0.29649	1	1	377	14	16335	Cluster-6107.19619
GO:0070603	SWI/SNF superfamily-type complex	cellular_component	0.2974	1	1	377	12	16335	Cluster-6107.1379
GO:0034357	photosynthetic membrane	cellular_component	0.29858	1	5	377	153	16335	Cluster-6107.12538,Cluster-6107.9543,Cluster-6107.6428,Cluster-6107.349,Cluster-6107.7170
GO:0043130	ubiquitin binding	molecular_function	0.29971	1	1	377	15	16335	Cluster-6107.11203
GO:0033644	host cell membrane	cellular_component	0.30112	1	2	377	45	16335	Cluster-6107.22417,Cluster-6107.3101
GO:0044085	cellular component biogenesis	biological_process	0.30177	1	27	377	1004	16335	Cluster-6107.10159,Cluster-6107.14089,Cluster-6107.258,Cluster-6107.962,Cluster-6107.11815,Cluster-6107.5987,Cluster-6107.5898,Cluster-6107.7923,Cluster-6107.2556,Cluster-6107.21251,Cluster-6107.22188,Cluster-6107.16236,Cluster-6107.8425,Cluster-6107.548,Cluster-6107.7170,Cluster-6107.6487,Cluster-6107.17130,Cluster-6107.16105,Cluster-6107.10359,Cluster-6107.14427,Cluster-6107.11341,Cluster-6107.…
GO:0051766	inositol trisphosphate kinase activity	molecular_function	0.30246	1	1	377	13	16335	Cluster-6107.12357
GO:0031047	gene silencing by RNA	biological_process	0.30275	1	1	377	12	16335	Cluster-6107.13660
GO:0015103	inorganic anion transmembrane transporter activity	molecular_function	0.30305	1	2	377	47	16335	Cluster-6107.13694,Cluster-6107.5960
GO:0043169	cation binding	molecular_function	0.3033	1	62	377	2352	16335	Cluster-6107.962,Cluster-6107.5898,Cluster-6107.8886,Cluster-6107.18299,Cluster-6107.19457,Cluster-6107.2309,Cluster-6107.6487,Cluster-6516.1,Cluster-6107.7550,Cluster-6107.9038,Cluster-6107.14645,Cluster-6107.18368,Cluster-6107.3663,Cluster-6107.7577,Cluster-6107.15788,Cluster-6107.12127,Cluster-6107.7960,Cluster-6107.10871,Cluster-6107.20612,Cluster-6107.5600,Cluster-6107.7388,Cluster-6107.1844…
GO:0015078	hydrogen ion transmembrane transporter activity	molecular_function	0.3035	1	8	377	265	16335	Cluster-6107.5898,Cluster-6107.22417,Cluster-6107.7191,Cluster-6107.5967,Cluster-6107.9668,Cluster-6107.9798,Cluster-6107.16437,Cluster-6107.14457
GO:0015931	nucleobase-containing compound transport	biological_process	0.30375	1	2	377	46	16335	Cluster-6107.12006,Cluster-6107.18714
GO:0016879	ligase activity, forming carbon-nitrogen bonds	molecular_function	0.304	1	3	377	80	16335	Cluster-6107.12345,Cluster-6107.14457,Cluster-6107.18449
GO:0019637	organophosphate metabolic process	biological_process	0.30428	1	22	377	806	16335	Cluster-6107.8273,Cluster-6107.5898,Cluster-6107.14996,Cluster-6107.13855,Cluster-6107.3991,Cluster-6107.5967,Cluster-6107.7961,Cluster-6107.9009,Cluster-6107.7170,Cluster-6107.12607,Cluster-6107.9396,Cluster-6107.1290,Cluster-6107.9798,Cluster-6107.16170,Cluster-6107.18449,Cluster-6107.9668,Cluster-6107.8375,Cluster-6107.7191,Cluster-6107.12029,Cluster-7962.0,Cluster-6107.10808,Cluster-6107.6857
GO:0009100	glycoprotein metabolic process	biological_process	0.30443	1	3	377	72	16335	Cluster-6107.11203,Cluster-6107.7481,Cluster-7314.0
GO:0009101	glycoprotein biosynthetic process	biological_process	0.30443	1	3	377	72	16335	Cluster-6107.11203,Cluster-6107.7481,Cluster-7314.0
GO:0000097	sulfur amino acid biosynthetic process	biological_process	0.30529	1	1	377	14	16335	Cluster-6107.8886
GO:0005791	rough endoplasmic reticulum	cellular_component	0.30605	1	1	377	15	16335	Cluster-7115.0
GO:0030867	rough endoplasmic reticulum membrane	cellular_component	0.30605	1	1	377	15	16335	Cluster-7115.0
GO:0044765	single-organism transport	biological_process	0.30685	1	54	377	2095	16335	Cluster-6107.5960,Cluster-6107.11235,Cluster-7617.0,Cluster-6107.15287,Cluster-6107.13816,Cluster-6107.22008,Cluster-6107.18009,Cluster-6107.11008,Cluster-6107.10057,Cluster-6107.18564,Cluster-6107.14457,Cluster-6107.7768,Cluster-6107.7033,Cluster-6107.5564,Cluster-6107.7750,Cluster-8394.0,Cluster-6107.9798,Cluster-6107.18991,Cluster-6107.2375,Cluster-7218.0,Cluster-6107.7191,Cluster-6107.9668,Cl…
GO:0006118	obsolete electron transport	biological_process	0.30717	1	8	377	279	16335	Cluster-6107.5659,Cluster-6107.7170,Cluster-6107.19734,Cluster-6107.20456,Cluster-6107.9543,Cluster-6107.2263,Cluster-6107.9668,Cluster-6107.3404
GO:0006650	glycerophospholipid metabolic process	biological_process	0.31092	1	4	377	112	16335	Cluster-6107.8273,Cluster-6107.14996,Cluster-6107.13855,Cluster-6107.10808
GO:0030259	lipid glycosylation	biological_process	0.31211	1	1	377	15	16335	Cluster-6107.15846
GO:0044218	other organism cell membrane	cellular_component	0.31212	1	2	377	46	16335	Cluster-6107.22417,Cluster-6107.3101
GO:0044279	other organism membrane	cellular_component	0.31212	1	2	377	46	16335	Cluster-6107.22417,Cluster-6107.3101
GO:0090150	establishment of protein localization to membrane	biological_process	0.31281	1	4	377	114	16335	Cluster-6107.5564,Cluster-7115.0,Cluster-6107.8079,Cluster-6107.11998
GO:0072522	purine-containing compound biosynthetic process	biological_process	0.31289	1	5	377	155	16335	Cluster-6107.5898,Cluster-6107.7170,Cluster-6107.9798,Cluster-6107.5967,Cluster-6107.18449
GO:0031967	organelle envelope	cellular_component	0.31391	1	7	377	226	16335	Cluster-6107.12006,Cluster-6107.10817,Cluster-6107.19457,Cluster-6107.11998,Cluster-6107.2309,Cluster-6107.18564,Cluster-6107.5063
GO:0031090	organelle membrane	cellular_component	0.31497	1	15	377	522	16335	Cluster-6107.19457,Cluster-6107.11998,Cluster-6107.2309,Cluster-6107.12006,Cluster-7314.0,Cluster-1126.0,Cluster-6107.10817,Cluster-6107.5708,Cluster-6107.10808,Cluster-6107.18564,Cluster-7115.0,Cluster-6107.5063,Cluster-6107.9290,Cluster-6107.5472,Cluster-6107.11203
GO:0045261	proton-transporting ATP synthase complex, catalytic core F(1)	cellular_component	0.31605	1	1	377	15	16335	Cluster-6107.5967
GO:0016458	gene silencing	biological_process	0.31605	1	1	377	13	16335	Cluster-6107.13660
GO:0001071	nucleic acid binding transcription factor activity	molecular_function	0.31823	1	16	377	593	16335	Cluster-6107.12345,Cluster-6107.6229,Cluster-6107.10404,Cluster-6107.4096,Cluster-6107.18495,Cluster-6107.4932,Cluster-6107.20477,Cluster-6107.20113,Cluster-6107.4906,Cluster-6107.7923,Cluster-6107.3978,Cluster-6107.9305,Cluster-6107.7172,Cluster-6107.3625,Cluster-6107.2556,Cluster-6107.7550
GO:0003700	transcription factor activity, sequence-specific DNA binding	molecular_function	0.31823	1	16	377	593	16335	Cluster-6107.7550,Cluster-6107.3625,Cluster-6107.2556,Cluster-6107.9305,Cluster-6107.7172,Cluster-6107.3978,Cluster-6107.7923,Cluster-6107.4932,Cluster-6107.20477,Cluster-6107.20113,Cluster-6107.4906,Cluster-6107.18495,Cluster-6107.4096,Cluster-6107.10404,Cluster-6107.12345,Cluster-6107.6229
GO:0016071	mRNA metabolic process	biological_process	0.31897	1	7	377	217	16335	Cluster-6107.2186,Cluster-6107.19457,Cluster-6107.17028,Cluster-6107.17130,Cluster-6107.6214,Cluster-6107.2001,Cluster-6107.5600
GO:0016645	oxidoreductase activity, acting on the CH-NH group of donors	molecular_function	0.31969	1	2	377	48	16335	Cluster-6107.9713,Cluster-6107.10404
GO:0005739	mitochondrion	cellular_component	0.31996	1	11	377	383	16335	Cluster-6107.11998,Cluster-6107.2309,Cluster-6107.19457,Cluster-6107.9927,Cluster-6107.10578,Cluster-6107.9798,Cluster-6107.12414,Cluster-6107.12006,Cluster-6107.10817,Cluster-6107.5063,Cluster-6107.18564
GO:0032501	multicellular organismal process	biological_process	0.32073	1	13	377	452	16335	Cluster-6107.3864,Cluster-6107.9079,Cluster-6107.10567,Cluster-6107.4543,Cluster-6107.13816,Cluster-6107.5657,Cluster-6107.6567,Cluster-6107.6952,Cluster-6107.19289,Cluster-6107.14196,Cluster-6107.2042,Cluster-6107.548,Cluster-6107.9229
GO:0009890	negative regulation of biosynthetic process	biological_process	0.32085	1	2	377	50	16335	Cluster-6107.22008,Cluster-6107.9931
GO:0031224	intrinsic component of membrane	cellular_component	0.32248	1	56	377	2201	16335	Cluster-6107.12006,Cluster-6107.18000,Cluster-6107.11341,Cluster-6107.6428,Cluster-6107.16039,Cluster-6107.16437,Cluster-6107.2846,Cluster-6107.9853,Cluster-6107.10947,Cluster-6107.11724,Cluster-6107.13660,Cluster-7115.0,Cluster-6107.5657,Cluster-6107.8955,Cluster-6107.5967,Cluster-6107.13694,Cluster-6516.1,Cluster-6107.6457,Cluster-6107.5472,Cluster-6107.21251,Cluster-6107.22188,Cluster-6107.322…
GO:1901566	organonitrogen compound biosynthetic process	biological_process	0.32412	1	35	377	1329	16335	Cluster-6107.6457,Cluster-6107.6487,Cluster-6107.17130,Cluster-6107.7961,Cluster-6107.8886,Cluster-6107.11815,Cluster-6107.962,Cluster-6107.5898,Cluster-6107.8537,Cluster-6107.13181,Cluster-6107.5967,Cluster-6107.1974,Cluster-6107.16205,Cluster-6107.4486,Cluster-6107.10404,Cluster-6107.12006,Cluster-6107.18449,Cluster-6107.10359,Cluster-6107.11341,Cluster-6107.7170,Cluster-6107.2556,Cluster-6107.…
GO:0016763	transferase activity, transferring pentosyl groups	molecular_function	0.3242	1	2	377	50	16335	Cluster-6107.6734,Cluster-6107.11203
GO:0071840	cellular component organization or biogenesis	biological_process	0.32439	1	46	377	1743	16335	Cluster-6107.7923,Cluster-6107.258,Cluster-6107.13816,Cluster-6107.10159,Cluster-6107.7170,Cluster-6107.548,Cluster-6107.18564,Cluster-6107.14196,Cluster-6107.17434,Cluster-6107.1379,Cluster-6107.2556,Cluster-6107.12345,Cluster-6107.9931,Cluster-6107.5564,Cluster-6107.9798,Cluster-6107.15390,Cluster-6107.14427,Cluster-6107.16105,Cluster-6107.1258,Cluster-6107.9180,Cluster-6107.16517,Cluster-2597.…
GO:0072657	protein localization to membrane	biological_process	0.32443	1	4	377	116	16335	Cluster-6107.11998,Cluster-6107.8079,Cluster-7115.0,Cluster-6107.5564
GO:0030414	peptidase inhibitor activity	molecular_function	0.32544	1	2	377	55	16335	Cluster-1717.0,Cluster-6107.20657
GO:0061134	peptidase regulator activity	molecular_function	0.32544	1	2	377	55	16335	Cluster-1717.0,Cluster-6107.20657
GO:0009975	cyclase activity	molecular_function	0.3257	1	1	377	17	16335	Cluster-6107.7170
GO:0051701	interaction with host	biological_process	0.32641	1	5	377	147	16335	Cluster-6107.3101,Cluster-6107.3365,Cluster-6107.9773,Cluster-6107.11998,Cluster-7617.0
GO:0007586	digestion	biological_process	0.32672	1	1	377	15	16335	Cluster-6107.548
GO:0009112	nucleobase metabolic process	biological_process	0.32741	1	11	377	381	16335	Cluster-6107.1913,Cluster-6107.18564,Cluster-6107.10404,Cluster-6107.4096,Cluster-6107.7170,Cluster-6107.8375,Cluster-6107.11541,Cluster-6107.5564,Cluster-6107.14042,Cluster-6107.2851,Cluster-6107.5898
GO:0006733	oxidoreduction coenzyme metabolic process	biological_process	0.3276	1	7	377	230	16335	Cluster-6107.9009,Cluster-6107.7961,Cluster-6107.1290,Cluster-7962.0,Cluster-6107.9396,Cluster-6107.8375,Cluster-6107.12420
GO:0036094	small molecule binding	molecular_function	0.32768	1	73	377	2776	16335	Cluster-7962.0,Cluster-6107.16517,Cluster-6107.17802,Cluster-6107.1500,Cluster-6107.10282,Cluster-6107.6567,Cluster-6107.11991,Cluster-6107.16170,Cluster-6107.9009,Cluster-6107.12607,Cluster-6107.9396,Cluster-6107.2859,Cluster-6107.4913,Cluster-7920.0,Cluster-6107.10086,Cluster-6107.16734,Cluster-6107.8207,Cluster-6107.7405,Cluster-6107.4274,Cluster-6107.10947,Cluster-6107.20782,Cluster-6107.8638…
GO:0051186	cofactor metabolic process	biological_process	0.32769	1	15	377	527	16335	Cluster-6107.16170,Cluster-6107.12420,Cluster-6107.8375,Cluster-6107.1290,Cluster-6107.8537,Cluster-6107.9713,Cluster-6107.962,Cluster-6107.12006,Cluster-6107.6857,Cluster-6107.9396,Cluster-6107.7961,Cluster-7962.0,Cluster-6107.10404,Cluster-6107.6457,Cluster-6107.9009
GO:0016762	xyloglucan:xyloglucosyl transferase activity	molecular_function	0.32817	1	1	377	19	16335	Cluster-6107.11216
GO:0048046	apoplast	cellular_component	0.32817	1	1	377	19	16335	Cluster-6107.11216
GO:0016682	oxidoreductase activity, acting on diphenols and related substances as donors, oxygen as acceptor	molecular_function	0.3284	1	1	377	16	16335	Cluster-6107.2263
GO:0000166	nucleotide binding	molecular_function	0.32943	1	71	377	2697	16335	Cluster-6107.22036,Cluster-6107.2556,Cluster-5656.0,Cluster-6107.4880,Cluster-6107.3439,Cluster-6107.325,Cluster-6107.19945,Cluster-6107.12414,Cluster-6107.10509,Cluster-2597.0,Cluster-6107.6857,Cluster-6107.9798,Cluster-6107.2851,Cluster-6107.8099,Cluster-6107.5564,Cluster-6107.1265,Cluster-6107.15788,Cluster-6107.21251,Cluster-6107.18714,Cluster-6107.8626,Cluster-6107.17006,Cluster-6107.12529,C…
GO:1901265	nucleoside phosphate binding	molecular_function	0.32943	1	71	377	2697	16335	Cluster-6107.9798,Cluster-6107.5564,Cluster-6107.8099,Cluster-6107.2851,Cluster-6107.6857,Cluster-2597.0,Cluster-6107.325,Cluster-6107.19945,Cluster-6107.12414,Cluster-6107.3439,Cluster-6107.10509,Cluster-5656.0,Cluster-6107.2556,Cluster-6107.22036,Cluster-6107.4880,Cluster-6107.18000,Cluster-6107.14829,Cluster-6107.12029,Cluster-6107.18190,Cluster-6107.12006,Cluster-6107.13798,Cluster-6107.2935,…
GO:0010605	negative regulation of macromolecule metabolic process	biological_process	0.33037	1	3	377	82	16335	Cluster-6107.9931,Cluster-6107.22008,Cluster-6107.13660
GO:0033643	host cell part	cellular_component	0.33046	1	4	377	118	16335	Cluster-6107.22417,Cluster-6107.11998,Cluster-5656.0,Cluster-6107.3101
GO:0006505	GPI anchor metabolic process	biological_process	0.33084	1	3	377	83	16335	Cluster-6107.10808,Cluster-6107.14996,Cluster-6107.8273
GO:0016108	tetraterpenoid metabolic process	biological_process	0.33117	1	2	377	49	16335	Cluster-6107.8537,Cluster-6107.16170
GO:0016109	tetraterpenoid biosynthetic process	biological_process	0.33117	1	2	377	49	16335	Cluster-6107.8537,Cluster-6107.16170
GO:0016116	carotenoid metabolic process	biological_process	0.33117	1	2	377	49	16335	Cluster-6107.16170,Cluster-6107.8537
GO:0016117	carotenoid biosynthetic process	biological_process	0.33117	1	2	377	49	16335	Cluster-6107.16170,Cluster-6107.8537
GO:0000778	condensed nuclear chromosome kinetochore	cellular_component	0.33121	1	2	377	44	16335	Cluster-6107.17434,Cluster-6107.9931
GO:0000780	condensed nuclear chromosome, centromeric region	cellular_component	0.33121	1	2	377	44	16335	Cluster-6107.9931,Cluster-6107.17434
GO:0000942	condensed nuclear chromosome outer kinetochore	cellular_component	0.33121	1	2	377	44	16335	Cluster-6107.17434,Cluster-6107.9931
GO:0042729	DASH complex	cellular_component	0.33121	1	2	377	44	16335	Cluster-6107.9931,Cluster-6107.17434
GO:0016226	iron-sulfur cluster assembly	biological_process	0.33147	1	1	377	15	16335	Cluster-6107.1258
GO:0031163	metallo-sulfur cluster assembly	biological_process	0.33147	1	1	377	15	16335	Cluster-6107.1258
GO:0006553	lysine metabolic process	biological_process	0.33178	1	4	377	113	16335	Cluster-6107.8537,Cluster-7962.0,Cluster-6107.12414,Cluster-6107.9396
GO:0033178	proton-transporting two-sector ATPase complex, catalytic domain	cellular_component	0.33198	1	2	377	45	16335	Cluster-6107.5967,Cluster-6107.5898
GO:0008250	oligosaccharyltransferase complex	cellular_component	0.33353	1	1	377	14	16335	Cluster-7314.0
GO:0042995	cell projection	cellular_component	0.33392	1	3	377	84	16335	Cluster-6107.5878,Cluster-6107.10498,Cluster-6107.4216
GO:0044262	cellular carbohydrate metabolic process	biological_process	0.33495	1	9	377	317	16335	Cluster-6107.1290,Cluster-6107.6546,Cluster-6107.6148,Cluster-6107.7961,Cluster-7962.0,Cluster-6107.9009,Cluster-6107.11724,Cluster-6107.9396,Cluster-6107.11216
GO:1901135	carbohydrate derivative metabolic process	biological_process	0.33823	1	24	377	901	16335	Cluster-6107.5898,Cluster-6107.8273,Cluster-7314.0,Cluster-6107.14996,Cluster-6107.5967,Cluster-6107.3991,Cluster-6107.13181,Cluster-6107.7961,Cluster-6107.7481,Cluster-6107.7170,Cluster-6107.9009,Cluster-6107.12607,Cluster-6107.9396,Cluster-6107.12345,Cluster-6107.1290,Cluster-6107.16170,Cluster-6107.9798,Cluster-6107.7191,Cluster-6107.18449,Cluster-6107.8375,Cluster-6107.9668,Cluster-6107.11203…
GO:0018193	peptidyl-amino acid modification	biological_process	0.3394	1	3	377	79	16335	Cluster-7314.0,Cluster-6107.3609,Cluster-6107.12420
GO:0016725	oxidoreductase activity, acting on CH or CH2 groups	molecular_function	0.33989	1	1	377	17	16335	Cluster-6107.3991
GO:0008168	methyltransferase activity	molecular_function	0.33992	1	11	377	388	16335	Cluster-6107.9038,Cluster-6107.16515,Cluster-6107.9944,Cluster-6107.6457,Cluster-6395.0,Cluster-6107.11847,Cluster-6107.15050,Cluster-6107.14561,Cluster-6107.6415,Cluster-6107.8886,Cluster-6107.22017
GO:0003964	RNA-directed DNA polymerase activity	molecular_function	0.34039	1	1	377	16	16335	Cluster-6107.16105
GO:0006278	RNA-dependent DNA replication	biological_process	0.34039	1	1	377	16	16335	Cluster-6107.16105
GO:0098589	membrane region	cellular_component	0.34092	1	1	377	17	16335	Cluster-1126.0
GO:0016857	racemase and epimerase activity, acting on carbohydrates and derivatives	molecular_function	0.34146	1	1	377	17	16335	Cluster-6107.13181
GO:0051493	regulation of cytoskeleton organization	biological_process	0.34234	1	2	377	47	16335	Cluster-6107.8425,Cluster-6107.1500
GO:0006520	cellular amino acid metabolic process	biological_process	0.34269	1	21	377	763	16335	Cluster-6107.13181,Cluster-6107.1974,Cluster-6107.16205,Cluster-6107.12414,Cluster-6107.2488,Cluster-6107.14089,Cluster-6107.8886,Cluster-7617.0,Cluster-6107.8537,Cluster-6107.9396,Cluster-6107.14457,Cluster-6107.7961,Cluster-6107.3871,Cluster-6107.12006,Cluster-6107.9713,Cluster-6107.16585,Cluster-6107.6567,Cluster-6107.12345,Cluster-6107.6857,Cluster-6107.10404,Cluster-7962.0
GO:0009124	nucleoside monophosphate biosynthetic process	biological_process	0.34301	1	4	377	123	16335	Cluster-6107.5898,Cluster-6107.9798,Cluster-6107.5967,Cluster-6107.18449
GO:0006461	protein complex assembly	biological_process	0.34409	1	9	377	299	16335	Cluster-6107.14427,Cluster-6107.7923,Cluster-6107.5987,Cluster-6107.14089,Cluster-6107.9180,Cluster-6107.1500,Cluster-6107.16236,Cluster-6107.548,Cluster-6107.8425
GO:0070271	protein complex biogenesis	biological_process	0.34409	1	9	377	299	16335	Cluster-6107.14427,Cluster-6107.5987,Cluster-6107.7923,Cluster-6107.14089,Cluster-6107.9180,Cluster-6107.1500,Cluster-6107.16236,Cluster-6107.548,Cluster-6107.8425
GO:0009396	folic acid-containing compound biosynthetic process	biological_process	0.34525	1	2	377	50	16335	Cluster-6107.10404,Cluster-6107.9713
GO:0046933	proton-transporting ATP synthase activity, rotational mechanism	molecular_function	0.34579	1	1	377	17	16335	Cluster-6107.5967
GO:0070069	cytochrome complex	cellular_component	0.34595	1	3	377	87	16335	Cluster-6107.7191,Cluster-6107.9668,Cluster-6107.19734
GO:0019693	ribose phosphate metabolic process	biological_process	0.34628	1	13	377	471	16335	Cluster-6107.9396,Cluster-7962.0,Cluster-6107.7961,Cluster-6107.9009,Cluster-6107.7170,Cluster-6107.9798,Cluster-6107.8375,Cluster-6107.5967,Cluster-6107.18449,Cluster-6107.9668,Cluster-6107.7191,Cluster-6107.5898,Cluster-6107.1290
GO:0046434	organophosphate catabolic process	biological_process	0.34671	1	2	377	50	16335	Cluster-6107.16170,Cluster-6107.7961
GO:0015985	energy coupled proton transport, down electrochemical gradient	biological_process	0.34714	1	3	377	88	16335	Cluster-6107.9798,Cluster-6107.5967,Cluster-6107.5898
GO:0015986	ATP synthesis coupled proton transport	biological_process	0.34714	1	3	377	88	16335	Cluster-6107.5898,Cluster-6107.9798,Cluster-6107.5967
GO:1990542	mitochondrial transmembrane transport	biological_process	0.34801	1	1	377	17	16335	Cluster-6107.11998
GO:0030474	spindle pole body duplication	biological_process	0.34992	1	1	377	17	16335	Cluster-6107.16236
GO:0051300	spindle pole body organization	biological_process	0.34992	1	1	377	17	16335	Cluster-6107.16236
GO:0005669	transcription factor TFIID complex	cellular_component	0.35027	1	1	377	17	16335	Cluster-6748.0
GO:0006935	chemotaxis	biological_process	0.35215	1	2	377	53	16335	Cluster-6107.13816,Cluster-6107.14196
GO:0003743	translation initiation factor activity	molecular_function	0.35478	1	2	377	47	16335	Cluster-6107.7170,Cluster-6107.14727
GO:0016849	phosphorus-oxygen lyase activity	molecular_function	0.3551	1	1	377	19	16335	Cluster-6107.7170
GO:0048646	anatomical structure formation involved in morphogenesis	biological_process	0.35534	1	2	377	54	16335	Cluster-6107.4543,Cluster-6107.2042
GO:0051220	cytoplasmic sequestering of protein	biological_process	0.35568	1	1	377	17	16335	Cluster-6107.13855
GO:0018995	host	cellular_component	0.35671	1	4	377	124	16335	Cluster-6107.3101,Cluster-5656.0,Cluster-6107.22417,Cluster-6107.11998
GO:0043657	host cell	cellular_component	0.35671	1	4	377	124	16335	Cluster-5656.0,Cluster-6107.11998,Cluster-6107.22417,Cluster-6107.3101
GO:0006352	DNA-templated transcription, initiation	biological_process	0.35747	1	5	377	164	16335	Cluster-6107.10947,Cluster-6748.0,Cluster-6107.2948,Cluster-6107.10404,Cluster-6107.7923
GO:0000786	nucleosome	cellular_component	0.35764	1	1	377	17	16335	Cluster-6107.5987
GO:0042440	pigment metabolic process	biological_process	0.35769	1	4	377	126	16335	Cluster-6107.16170,Cluster-6107.6457,Cluster-7962.0,Cluster-6107.8537
GO:0043231	intracellular membrane-bounded organelle	cellular_component	0.35814	1	66	377	2525	16335	Cluster-6107.5600,Cluster-6107.20612,Cluster-6107.12006,Cluster-6107.10817,Cluster-6107.7388,Cluster-6107.14829,Cluster-6107.16039,Cluster-6107.4396,Cluster-6748.0,Cluster-1126.0,Cluster-6107.19073,Cluster-6107.11998,Cluster-6107.5967,Cluster-6107.19457,Cluster-6107.18299,Cluster-6107.5472,Cluster-6107.3663,Cluster-6107.18368,Cluster-6107.18714,Cluster-6107.9931,Cluster-6107.11541,Cluster-6107.97…
GO:0008135	translation factor activity, RNA binding	molecular_function	0.35883	1	3	377	85	16335	Cluster-6107.7170,Cluster-6107.14727,Cluster-6107.5708
GO:0046914	transition metal ion binding	molecular_function	0.35955	1	41	377	1551	16335	Cluster-6516.1,Cluster-6107.6487,Cluster-6107.3663,Cluster-6107.15788,Cluster-6107.7577,Cluster-6107.18368,Cluster-6107.14645,Cluster-6107.9038,Cluster-6107.7550,Cluster-6107.8886,Cluster-6107.5898,Cluster-6107.19457,Cluster-6107.18299,Cluster-6107.16039,Cluster-6107.12142,Cluster-7115.0,Cluster-6107.20612,Cluster-6107.12127,Cluster-8163.0,Cluster-6107.10359,Cluster-6107.7388,Cluster-6107.17260,C…
GO:0043227	membrane-bounded organelle	cellular_component	0.36036	1	66	377	2528	16335	Cluster-7314.0,Cluster-6107.2186,Cluster-6107.7170,Cluster-6107.5794,Cluster-6107.1379,Cluster-6107.8038,Cluster-6107.18564,Cluster-6107.5708,Cluster-6107.17028,Cluster-6107.20657,Cluster-6107.18991,Cluster-6107.3463,Cluster-6107.11203,Cluster-6107.9290,Cluster-6107.1500,Cluster-6107.10808,Cluster-6107.5063,Cluster-6107.16517,Cluster-6107.5898,Cluster-6107.2444,Cluster-6107.5987,Cluster-6107.2309…
GO:0044463	cell projection part	cellular_component	0.36038	1	1	377	18	16335	Cluster-6107.10498
GO:0019205	nucleobase-containing compound kinase activity	molecular_function	0.3608	1	2	377	51	16335	Cluster-6107.5564,Cluster-6107.2851
GO:0009187	cyclic nucleotide metabolic process	biological_process	0.36196	1	1	377	20	16335	Cluster-6107.7170
GO:0006790	sulfur compound metabolic process	biological_process	0.3632	1	5	377	155	16335	Cluster-6107.8886,Cluster-6107.10381,Cluster-6107.13181,Cluster-6107.6857,Cluster-6107.10193
GO:0004842	ubiquitin-protein transferase activity	molecular_function	0.3634	1	8	377	263	16335	Cluster-6107.20612,Cluster-6107.9931,Cluster-6107.7388,Cluster-6107.20657,Cluster-6107.3463,Cluster-6107.9624,Cluster-6107.3513,Cluster-6107.18368
GO:0019787	ubiquitin-like protein transferase activity	molecular_function	0.3634	1	8	377	263	16335	Cluster-6107.20612,Cluster-6107.9931,Cluster-6107.7388,Cluster-6107.20657,Cluster-6107.3463,Cluster-6107.9624,Cluster-6107.3513,Cluster-6107.18368
GO:0044215	other organism	cellular_component	0.36347	1	4	377	125	16335	Cluster-6107.3101,Cluster-5656.0,Cluster-6107.22417,Cluster-6107.11998
GO:0044216	other organism cell	cellular_component	0.36347	1	4	377	125	16335	Cluster-6107.22417,Cluster-6107.11998,Cluster-5656.0,Cluster-6107.3101
GO:0044217	other organism part	cellular_component	0.36347	1	4	377	125	16335	Cluster-6107.3101,Cluster-6107.11998,Cluster-6107.22417,Cluster-5656.0
GO:0000077	DNA damage checkpoint	biological_process	0.36465	1	1	377	16	16335	Cluster-6107.5600
GO:0031570	DNA integrity checkpoint	biological_process	0.36465	1	1	377	16	16335	Cluster-6107.5600
GO:0004499	N,N-dimethylaniline monooxygenase activity	molecular_function	0.36569	1	1	377	19	16335	Cluster-6107.16170
GO:0071822	protein complex subunit organization	biological_process	0.36583	1	10	377	343	16335	Cluster-6107.548,Cluster-6107.8425,Cluster-6107.9180,Cluster-6107.16236,Cluster-6107.1500,Cluster-6107.7923,Cluster-6078.1,Cluster-6107.5987,Cluster-6107.14089,Cluster-6107.14427
GO:1990204	oxidoreductase complex	cellular_component	0.36667	1	2	377	54	16335	Cluster-6107.10817,Cluster-6107.349
GO:0015977	carbon fixation	biological_process	0.36746	1	1	377	20	16335	Cluster-6107.5967
GO:0032784	regulation of DNA-templated transcription, elongation	biological_process	0.36754	1	1	377	19	16335	Cluster-6107.10498
GO:0006732	coenzyme metabolic process	biological_process	0.36756	1	12	377	425	16335	Cluster-6107.9396,Cluster-6107.6857,Cluster-6107.10404,Cluster-6107.9009,Cluster-7962.0,Cluster-6107.7961,Cluster-6107.8375,Cluster-6107.12420,Cluster-6107.16170,Cluster-6107.9713,Cluster-6107.1290,Cluster-6107.8537
GO:0043168	anion binding	molecular_function	0.36833	1	70	377	2689	16335	Cluster-6107.1265,Cluster-6107.21251,Cluster-6107.18714,Cluster-6107.8626,Cluster-6107.17006,Cluster-6107.12529,Cluster-6107.11432,Cluster-6516.1,Cluster-6107.8578,Cluster-6107.16205,Cluster-6107.19073,Cluster-6107.1974,Cluster-6107.5967,Cluster-6107.19457,Cluster-6107.13798,Cluster-6107.2734,Cluster-6107.2935,Cluster-6107.12029,Cluster-6107.14829,Cluster-6107.18000,Cluster-6107.18190,Cluster-610…
GO:0006518	peptide metabolic process	biological_process	0.36972	1	19	377	720	16335	Cluster-6107.17130,Cluster-6107.6487,Cluster-6107.7170,Cluster-6107.5898,Cluster-6107.11815,Cluster-6107.14727,Cluster-6107.962,Cluster-6107.13000,Cluster-6107.258,Cluster-6107.10193,Cluster-6107.1974,Cluster-6107.16205,Cluster-6107.10159,Cluster-6107.10381,Cluster-6107.9180,Cluster-6107.5708,Cluster-6107.15174,Cluster-6107.10359,Cluster-6107.11341
GO:0005048	signal sequence binding	molecular_function	0.37059	1	1	377	18	16335	Cluster-6107.13855
GO:0004129	cytochrome-c oxidase activity	molecular_function	0.37066	1	2	377	53	16335	Cluster-6107.9668,Cluster-6107.7191
GO:0006123	mitochondrial electron transport, cytochrome c to oxygen	biological_process	0.37066	1	2	377	53	16335	Cluster-6107.7191,Cluster-6107.9668
GO:0016675	oxidoreductase activity, acting on a heme group of donors	molecular_function	0.37066	1	2	377	53	16335	Cluster-6107.9668,Cluster-6107.7191
GO:0016676	oxidoreductase activity, acting on a heme group of donors, oxygen as acceptor	molecular_function	0.37066	1	2	377	53	16335	Cluster-6107.9668,Cluster-6107.7191
GO:0045277	respiratory chain complex IV	cellular_component	0.37066	1	2	377	53	16335	Cluster-6107.7191,Cluster-6107.9668
GO:0000956	nuclear-transcribed mRNA catabolic process	biological_process	0.37067	1	1	377	16	16335	Cluster-6107.19457
GO:0000372	Group I intron splicing	biological_process	0.37069	1	1	377	16	16335	Cluster-7562.0
GO:0000376	RNA splicing, via transesterification reactions with guanosine as nucleophile	biological_process	0.37069	1	1	377	16	16335	Cluster-7562.0
GO:0008172	S-methyltransferase activity	molecular_function	0.3707	1	1	377	20	16335	Cluster-6107.8886
GO:0016780	phosphotransferase activity, for other substituted phosphate groups	molecular_function	0.37353	1	1	377	21	16335	Cluster-6107.12029
GO:0042330	taxis	biological_process	0.3736	1	2	377	55	16335	Cluster-6107.13816,Cluster-6107.14196
GO:0000775	chromosome, centromeric region	cellular_component	0.37427	1	4	377	124	16335	Cluster-6107.17434,Cluster-6107.9180,Cluster-6107.9931,Cluster-6107.14089
GO:0008324	cation transmembrane transporter activity	molecular_function	0.37554	1	18	377	671	16335	Cluster-6107.18009,Cluster-6107.5967,Cluster-6107.5898,Cluster-7617.0,Cluster-6107.962,Cluster-6107.14457,Cluster-6107.13696,Cluster-6107.3871,Cluster-6107.9798,Cluster-6107.18991,Cluster-6107.11341,Cluster-6107.22417,Cluster-6107.7191,Cluster-6107.9668,Cluster-6107.13660,Cluster-6107.10947,Cluster-6107.16437,Cluster-7562.0
GO:0000162	tryptophan biosynthetic process	biological_process	0.37569	1	2	377	54	16335	Cluster-6107.13181,Cluster-6107.7961
GO:0006571	tyrosine biosynthetic process	biological_process	0.37569	1	2	377	54	16335	Cluster-6107.13181,Cluster-6107.7961
GO:0009073	aromatic amino acid family biosynthetic process	biological_process	0.37569	1	2	377	54	16335	Cluster-6107.7961,Cluster-6107.13181
GO:0009094	L-phenylalanine biosynthetic process	biological_process	0.37569	1	2	377	54	16335	Cluster-6107.13181,Cluster-6107.7961
GO:0009095	aromatic amino acid family biosynthetic process, prephenate pathway	biological_process	0.37569	1	2	377	54	16335	Cluster-6107.7961,Cluster-6107.13181
GO:0046219	indolalkylamine biosynthetic process	biological_process	0.37569	1	2	377	54	16335	Cluster-6107.7961,Cluster-6107.13181
GO:1902223	erythrose 4-phosphate/phosphoenolpyruvate family amino acid biosynthetic process	biological_process	0.37569	1	2	377	54	16335	Cluster-6107.7961,Cluster-6107.13181
GO:0048513	organ development	biological_process	0.37692	1	1	377	22	16335	Cluster-6107.10567
GO:1902582	single-organism intracellular transport	biological_process	0.37755	1	10	377	340	16335	Cluster-6107.11203,Cluster-7115.0,Cluster-6107.18564,Cluster-6107.1500,Cluster-6107.8079,Cluster-6107.18714,Cluster-6107.5564,Cluster-6107.13816,Cluster-6107.2309,Cluster-6107.11998
GO:0051188	cofactor biosynthetic process	biological_process	0.37822	1	9	377	313	16335	Cluster-6107.10404,Cluster-6107.6457,Cluster-7962.0,Cluster-6107.7961,Cluster-6107.6857,Cluster-6107.9713,Cluster-6107.8537,Cluster-6107.12420,Cluster-6107.16170
GO:0006754	ATP biosynthetic process	biological_process	0.37905	1	3	377	92	16335	Cluster-6107.5898,Cluster-6107.5967,Cluster-6107.9798
GO:0042559	pteridine-containing compound biosynthetic process	biological_process	0.38005	1	2	377	54	16335	Cluster-6107.9713,Cluster-6107.10404
GO:0016903	oxidoreductase activity, acting on the aldehyde or oxo group of donors	molecular_function	0.38137	1	2	377	51	16335	Cluster-6107.10086,Cluster-6107.325
GO:0006446	regulation of translational initiation	biological_process	0.38138	1	2	377	51	16335	Cluster-6107.14727,Cluster-6107.7170
GO:0000990	transcription factor activity, core RNA polymerase binding	molecular_function	0.38187	1	2	377	59	16335	Cluster-6107.10404,Cluster-6107.7923
GO:0000996	core DNA-dependent RNA polymerase binding promoter specificity activity	molecular_function	0.38187	1	2	377	59	16335	Cluster-6107.10404,Cluster-6107.7923
GO:0016987	sigma factor activity	molecular_function	0.38187	1	2	377	59	16335	Cluster-6107.7923,Cluster-6107.10404
GO:0044801	single-organism membrane fusion	biological_process	0.38327	1	1	377	18	16335	Cluster-6107.12006
GO:0044723	single-organism carbohydrate metabolic process	biological_process	0.38358	1	15	377	557	16335	Cluster-6107.11203,Cluster-6107.7961,Cluster-7962.0,Cluster-6107.7481,Cluster-6107.9009,Cluster-6107.12607,Cluster-6107.11724,Cluster-6107.9396,Cluster-6107.13405,Cluster-6107.1290,Cluster-6107.15846,Cluster-7314.0,Cluster-6107.6546,Cluster-6107.6148,Cluster-6107.8375
GO:0006626	protein targeting to mitochondrion	biological_process	0.38406	1	1	377	19	16335	Cluster-6107.11998
GO:0006144	purine nucleobase metabolic process	biological_process	0.3841	1	9	377	321	16335	Cluster-6107.8375,Cluster-6107.11541,Cluster-6107.14042,Cluster-6107.5898,Cluster-6107.1913,Cluster-6107.18564,Cluster-6107.4096,Cluster-6107.10404,Cluster-6107.7170
GO:0000160	phosphorelay signal transduction system	biological_process	0.3849	1	3	377	96	16335	Cluster-6107.122,Cluster-6107.13660,Cluster-7920.0
GO:0044769	ATPase activity, coupled to transmembrane movement of ions, rotational mechanism	molecular_function	0.38697	1	1	377	20	16335	Cluster-6107.5967
GO:0006760	folic acid-containing compound metabolic process	biological_process	0.38807	1	2	377	55	16335	Cluster-6107.10404,Cluster-6107.9713
GO:0030430	host cell cytoplasm	cellular_component	0.38841	1	1	377	19	16335	Cluster-6107.11998
GO:0042277	peptide binding	molecular_function	0.38901	1	1	377	19	16335	Cluster-6107.13855
GO:0019752	carboxylic acid metabolic process	biological_process	0.38971	1	27	377	1034	16335	Cluster-6107.8375,Cluster-6107.16170,Cluster-6107.3871,Cluster-6107.12006,Cluster-6107.6567,Cluster-6107.16585,Cluster-6107.1290,Cluster-6107.12345,Cluster-6107.9713,Cluster-6107.6857,Cluster-6107.10404,Cluster-7962.0,Cluster-6107.16205,Cluster-6107.1974,Cluster-6107.3991,Cluster-6107.5967,Cluster-6107.13181,Cluster-6107.12414,Cluster-6107.14089,Cluster-6107.8886,Cluster-6107.2488,Cluster-6107.85…
GO:0031300	intrinsic component of organelle membrane	cellular_component	0.38988	1	3	377	92	16335	Cluster-6107.5472,Cluster-7115.0,Cluster-6107.18564
GO:0031301	integral component of organelle membrane	cellular_component	0.38988	1	3	377	92	16335	Cluster-6107.18564,Cluster-7115.0,Cluster-6107.5472
GO:0009892	negative regulation of metabolic process	biological_process	0.39124	1	3	377	90	16335	Cluster-6107.9931,Cluster-6107.22008,Cluster-6107.13660
GO:0043933	macromolecular complex subunit organization	biological_process	0.39129	1	13	377	459	16335	Cluster-6107.14089,Cluster-6107.5987,Cluster-6078.1,Cluster-6107.7923,Cluster-6107.14829,Cluster-6107.14427,Cluster-6107.548,Cluster-6107.8425,Cluster-6107.1500,Cluster-6107.1379,Cluster-6107.16236,Cluster-6107.16517,Cluster-6107.9180
GO:0006364	rRNA processing	biological_process	0.39165	1	3	377	91	16335	Cluster-6107.16105,Cluster-6107.21251,Cluster-6107.23094
GO:0016072	rRNA metabolic process	biological_process	0.39165	1	3	377	91	16335	Cluster-6107.23094,Cluster-6107.21251,Cluster-6107.16105
GO:0016741	transferase activity, transferring one-carbon groups	molecular_function	0.39178	1	11	377	406	16335	Cluster-6107.15050,Cluster-6107.11847,Cluster-6107.6415,Cluster-6107.14561,Cluster-6107.22017,Cluster-6107.8886,Cluster-6107.9038,Cluster-6107.9944,Cluster-6107.16515,Cluster-6107.6457,Cluster-6395.0
GO:0031984	organelle subcompartment	cellular_component	0.39223	1	1	377	20	16335	Cluster-6107.8079
GO:0098791	Golgi subcompartment	cellular_component	0.39223	1	1	377	20	16335	Cluster-6107.8079
GO:0044699	single-organism process	biological_process	0.39368	1	175	377	7220	16335	Cluster-6107.2042,Cluster-6107.12607,Cluster-6107.9396,Cluster-6107.7768,Cluster-6107.9009,Cluster-6107.1815,Cluster-6107.548,Cluster-6107.3864,Cluster-6107.10159,Cluster-6107.5960,Cluster-6107.13405,Cluster-7617.0,Cluster-6107.10140,Cluster-6107.11283,Cluster-6107.19936,Cluster-6107.4534,Cluster-6107.1500,Cluster-6107.10808,Cluster-6107.10242,Cluster-6107.11203,Cluster-6107.9752,Cluster-6107.226…
GO:0031975	envelope	cellular_component	0.39533	1	7	377	250	16335	Cluster-6107.11998,Cluster-6107.2309,Cluster-6107.19457,Cluster-6107.5063,Cluster-6107.18564,Cluster-6107.12006,Cluster-6107.10817
GO:0015672	monovalent inorganic cation transport	biological_process	0.39598	1	14	377	523	16335	Cluster-6107.13696,Cluster-7962.0,Cluster-7562.0,Cluster-6107.13660,Cluster-6107.14457,Cluster-6107.5898,Cluster-6107.962,Cluster-7617.0,Cluster-6107.3871,Cluster-6107.9798,Cluster-6107.22417,Cluster-6107.7191,Cluster-6107.9668,Cluster-6107.5967
GO:0065003	macromolecular complex assembly	biological_process	0.39644	1	9	377	313	16335	Cluster-6107.548,Cluster-6107.8425,Cluster-6107.9180,Cluster-6107.16236,Cluster-6107.1500,Cluster-6107.5987,Cluster-6107.7923,Cluster-6107.14089,Cluster-6107.14427
GO:0007276	gamete generation	biological_process	0.39661	1	2	377	56	16335	Cluster-6107.4543,Cluster-6107.2042
GO:0051336	regulation of hydrolase activity	biological_process	0.39758	1	2	377	53	16335	Cluster-6107.4396,Cluster-6107.19619
GO:0044710	single-organism metabolic process	biological_process	0.39824	1	102	377	4153	16335	Cluster-6107.6857,Cluster-6107.4036,Cluster-6107.12627,Cluster-6107.8375,Cluster-6107.7191,Cluster-6107.9798,Cluster-8394.0,Cluster-6107.11541,Cluster-6107.6546,Cluster-6107.5564,Cluster-6107.14042,Cluster-6107.9713,Cluster-6107.2851,Cluster-6107.16585,Cluster-6107.2556,Cluster-6107.7481,Cluster-6107.3991,Cluster-6107.12414,Cluster-6107.325,Cluster-6107.13855,Cluster-6107.20790,Cluster-6107.18902…
GO:0016703	oxidoreductase activity, acting on single donors with incorporation of molecular oxygen, incorporation of one atom of oxygen (internal monooxygenases or internal mixed function oxidases)	molecular_function	0.39893	1	1	377	20	16335	Cluster-6107.6857
GO:0015988	energy coupled proton transmembrane transport, against electrochemical gradient	biological_process	0.39937	1	3	377	88	16335	Cluster-6107.5898,Cluster-6107.14457,Cluster-6107.5967
GO:0015991	ATP hydrolysis coupled proton transport	biological_process	0.39937	1	3	377	88	16335	Cluster-6107.5898,Cluster-6107.14457,Cluster-6107.5967
GO:0006555	methionine metabolic process	biological_process	0.40038	1	1	377	21	16335	Cluster-6107.8886
GO:0006334	nucleosome assembly	biological_process	0.40275	1	1	377	20	16335	Cluster-6107.5987
GO:0031497	chromatin assembly	biological_process	0.40275	1	1	377	20	16335	Cluster-6107.5987
GO:0034728	nucleosome organization	biological_process	0.40275	1	1	377	20	16335	Cluster-6107.5987
GO:0005787	signal peptidase complex	cellular_component	0.40417	1	1	377	24	16335	Cluster-6107.5708
GO:0006465	signal peptide processing	biological_process	0.40417	1	1	377	24	16335	Cluster-6107.5708
GO:0009878	nodule morphogenesis	biological_process	0.40548	1	1	377	23	16335	Cluster-6107.3864
GO:0009886	post-embryonic morphogenesis	biological_process	0.40548	1	1	377	23	16335	Cluster-6107.3864
GO:0044111	development involved in symbiotic interaction	biological_process	0.40548	1	1	377	23	16335	Cluster-6107.3864
GO:0006558	L-phenylalanine metabolic process	biological_process	0.40571	1	2	377	57	16335	Cluster-6107.7961,Cluster-6107.13181
GO:1902221	erythrose 4-phosphate/phosphoenolpyruvate family amino acid metabolic process	biological_process	0.40571	1	2	377	57	16335	Cluster-6107.7961,Cluster-6107.13181
GO:0009142	nucleoside triphosphate biosynthetic process	biological_process	0.40666	1	3	377	97	16335	Cluster-6107.9798,Cluster-6107.5967,Cluster-6107.5898
GO:0009145	purine nucleoside triphosphate biosynthetic process	biological_process	0.40666	1	3	377	97	16335	Cluster-6107.9798,Cluster-6107.5967,Cluster-6107.5898
GO:0009201	ribonucleoside triphosphate biosynthetic process	biological_process	0.40666	1	3	377	97	16335	Cluster-6107.5898,Cluster-6107.5967,Cluster-6107.9798
GO:0009206	purine ribonucleoside triphosphate biosynthetic process	biological_process	0.40666	1	3	377	97	16335	Cluster-6107.5898,Cluster-6107.9798,Cluster-6107.5967
GO:0055036	virion membrane	cellular_component	0.40791	1	1	377	19	16335	Cluster-6107.22417
GO:0016706	oxidoreductase activity, acting on paired donors, with incorporation or reduction of molecular oxygen, 2-oxoglutarate as one donor, and incorporation of one atom each of oxygen into both donors	molecular_function	0.40851	1	1	377	21	16335	Cluster-6107.16515
GO:0005184	neuropeptide hormone activity	molecular_function	0.40886	1	1	377	21	16335	Cluster-6107.3665
GO:0009636	response to toxic substance	biological_process	0.41002	1	1	377	23	16335	Cluster-6107.16517
GO:0034622	cellular macromolecular complex assembly	biological_process	0.41008	1	7	377	239	16335	Cluster-6107.7923,Cluster-6107.5987,Cluster-6107.14089,Cluster-6107.8425,Cluster-6107.9180,Cluster-6107.1500,Cluster-6107.14427
GO:0072528	pyrimidine-containing compound biosynthetic process	biological_process	0.41088	1	2	377	57	16335	Cluster-6107.13181,Cluster-6107.6857
GO:0005746	mitochondrial respiratory chain	cellular_component	0.41133	1	1	377	22	16335	Cluster-6107.10817
GO:0006631	fatty acid metabolic process	biological_process	0.41239	1	4	377	137	16335	Cluster-6107.12414,Cluster-6107.9396,Cluster-6107.8537,Cluster-7962.0
GO:0005634	nucleus	cellular_component	0.41329	1	45	377	1721	16335	Cluster-6107.2186,Cluster-6107.2948,Cluster-6107.14727,Cluster-6107.17434,Cluster-6107.8038,Cluster-6107.1379,Cluster-6107.9624,Cluster-1537.0,Cluster-6107.7985,Cluster-6107.5794,Cluster-6107.7170,Cluster-6107.10498,Cluster-6107.11541,Cluster-6107.20657,Cluster-6107.9798,Cluster-6107.17028,Cluster-6107.9931,Cluster-6107.16517,Cluster-6107.1500,Cluster-6107.11203,Cluster-6107.3463,Cluster-6107.182…
GO:0006487	protein N-linked glycosylation	biological_process	0.41337	1	1	377	19	16335	Cluster-7314.0
GO:0030118	clathrin coat	cellular_component	0.41356	1	1	377	23	16335	Cluster-1126.0
GO:0019076	viral release from host cell	biological_process	0.41457	1	1	377	22	16335	Cluster-6107.11998
GO:0070585	protein localization to mitochondrion	biological_process	0.41499	1	1	377	21	16335	Cluster-6107.11998
GO:0072655	establishment of protein localization to mitochondrion	biological_process	0.41499	1	1	377	21	16335	Cluster-6107.11998
GO:0005057	receptor signaling protein activity	molecular_function	0.41604	1	2	377	55	16335	Cluster-7920.0,Cluster-6107.13660
GO:0009733	response to auxin	biological_process	0.41634	1	1	377	31	16335	Cluster-6107.18449
GO:0015002	heme-copper terminal oxidase activity	molecular_function	0.41638	1	2	377	58	16335	Cluster-6107.7191,Cluster-6107.9668
GO:0044391	ribosomal subunit	cellular_component	0.41676	1	1	377	21	16335	Cluster-6107.9798
GO:0002064	epithelial cell development	biological_process	0.41727	1	1	377	25	16335	Cluster-6107.4543
GO:0002065	columnar/cuboidal epithelial cell differentiation	biological_process	0.41727	1	1	377	25	16335	Cluster-6107.4543
GO:0002066	columnar/cuboidal epithelial cell development	biological_process	0.41727	1	1	377	25	16335	Cluster-6107.4543
GO:0005213	structural constituent of chorion	molecular_function	0.41727	1	1	377	25	16335	Cluster-6107.4543
GO:0007292	female gamete generation	biological_process	0.41727	1	1	377	25	16335	Cluster-6107.4543
GO:0007304	chorion-containing eggshell formation	biological_process	0.41727	1	1	377	25	16335	Cluster-6107.4543
GO:0030703	eggshell formation	biological_process	0.41727	1	1	377	25	16335	Cluster-6107.4543
GO:0030707	ovarian follicle cell development	biological_process	0.41727	1	1	377	25	16335	Cluster-6107.4543
GO:0048477	oogenesis	biological_process	0.41727	1	1	377	25	16335	Cluster-6107.4543
GO:0010467	gene expression	biological_process	0.41892	1	76	377	3052	16335	Cluster-6107.16105,Cluster-6107.9798,Cluster-6107.15174,Cluster-6107.11541,Cluster-6107.14042,Cluster-6107.8099,Cluster-6107.9931,Cluster-6107.6857,Cluster-6107.9180,Cluster-6107.2948,Cluster-6107.12414,Cluster-6107.4932,Cluster-6107.13000,Cluster-6107.14727,Cluster-6107.2556,Cluster-1537.0,Cluster-6107.17642,Cluster-6107.10498,Cluster-6107.10359,Cluster-6107.11341,Cluster-6107.5600,Cluster-6107.…
GO:0008171	O-methyltransferase activity	molecular_function	0.41913	1	2	377	60	16335	Cluster-6107.6457,Cluster-6107.9038
GO:0005730	nucleolus	cellular_component	0.42051	1	5	377	175	16335	Cluster-6107.5898,Cluster-6107.23094,Cluster-6107.7170,Cluster-6107.10404,Cluster-6107.11541
GO:0003746	translation elongation factor activity	molecular_function	0.4207	1	1	377	23	16335	Cluster-6107.5708
GO:0009108	coenzyme biosynthetic process	biological_process	0.42235	1	7	377	246	16335	Cluster-6107.9713,Cluster-6107.8537,Cluster-6107.7961,Cluster-6107.10404,Cluster-6107.12420,Cluster-6107.16170,Cluster-6107.6857
GO:0022900	electron transport chain	biological_process	0.42376	1	5	377	181	16335	Cluster-8394.0,Cluster-6107.9668,Cluster-6107.7191,Cluster-6107.6002,Cluster-6107.7170
GO:0043623	cellular protein complex assembly	biological_process	0.42385	1	6	377	205	16335	Cluster-6107.1500,Cluster-6107.14427,Cluster-6107.9180,Cluster-6107.14089,Cluster-6107.8425,Cluster-6107.7923
GO:0042221	response to chemical	biological_process	0.42424	1	8	377	306	16335	Cluster-6107.2375,Cluster-6107.13816,Cluster-6107.2534,Cluster-6107.18449,Cluster-6107.18255,Cluster-6107.16517,Cluster-6107.14196,Cluster-6107.12627
GO:0022890	inorganic cation transmembrane transporter activity	molecular_function	0.42586	1	16	377	611	16335	Cluster-6107.14457,Cluster-6107.13696,Cluster-6107.18009,Cluster-6107.5967,Cluster-7617.0,Cluster-6107.962,Cluster-6107.5898,Cluster-6107.13660,Cluster-7562.0,Cluster-6107.16437,Cluster-6107.9668,Cluster-6107.7191,Cluster-6107.22417,Cluster-6107.11341,Cluster-6107.3871,Cluster-6107.9798
GO:0043436	oxoacid metabolic process	biological_process	0.42597	1	27	377	1052	16335	Cluster-6107.12414,Cluster-6107.3991,Cluster-6107.5967,Cluster-6107.13181,Cluster-6107.16205,Cluster-6107.1974,Cluster-7617.0,Cluster-6107.8537,Cluster-6107.2488,Cluster-6107.8886,Cluster-6107.14089,Cluster-6107.9396,Cluster-6107.14457,Cluster-6107.7961,Cluster-6107.9009,Cluster-6107.3871,Cluster-6107.16170,Cluster-6107.8375,Cluster-6107.9713,Cluster-6107.16585,Cluster-6107.6567,Cluster-6107.1234…
GO:0006333	chromatin assembly or disassembly	biological_process	0.42668	1	1	377	23	16335	Cluster-6107.5987
GO:0048609	multicellular organismal reproductive process	biological_process	0.42703	1	2	377	61	16335	Cluster-6107.4543,Cluster-6107.2042
GO:0001503	ossification	biological_process	0.42707	1	1	377	22	16335	Cluster-6107.9079
GO:0098687	chromosomal region	cellular_component	0.42715	1	4	377	133	16335	Cluster-6107.9180,Cluster-6107.17434,Cluster-6107.9931,Cluster-6107.14089
GO:0044743	intracellular protein transmembrane import	biological_process	0.42842	1	1	377	22	16335	Cluster-6107.11998
GO:0065002	intracellular protein transmembrane transport	biological_process	0.42842	1	1	377	22	16335	Cluster-6107.11998
GO:0042558	pteridine-containing compound metabolic process	biological_process	0.42941	1	2	377	61	16335	Cluster-6107.10404,Cluster-6107.9713
GO:0016886	ligase activity, forming phosphoric ester bonds	molecular_function	0.42965	1	1	377	24	16335	Cluster-6107.8099
GO:0006566	threonine metabolic process	biological_process	0.4304	1	1	377	26	16335	Cluster-6107.16585
GO:0006206	pyrimidine nucleobase metabolic process	biological_process	0.43044	1	6	377	215	16335	Cluster-6107.2851,Cluster-6107.5898,Cluster-6107.5564,Cluster-6107.10404,Cluster-6107.7170,Cluster-6107.11541
GO:0098519	nucleotide phosphatase activity, acting on free nucleotides	molecular_function	0.43076	1	2	377	55	16335	Cluster-6107.1265,Cluster-6107.2851
GO:0070008	serine-type exopeptidase activity	molecular_function	0.43105	1	2	377	59	16335	Cluster-6107.1913,Cluster-6107.23094
GO:0016836	hydro-lyase activity	molecular_function	0.43114	1	3	377	99	16335	Cluster-6107.12414,Cluster-6107.13181,Cluster-6107.962
GO:0015718	monocarboxylic acid transport	biological_process	0.43147	1	1	377	29	16335	Cluster-6107.2309
GO:0032993	protein-DNA complex	cellular_component	0.43217	1	1	377	22	16335	Cluster-6107.5987
GO:0005509	calcium ion binding	molecular_function	0.43288	1	6	377	219	16335	Cluster-6107.19069,Cluster-6107.349,Cluster-6107.14243,Cluster-6107.6002,Cluster-6107.8981,Cluster-6107.8634
GO:0006082	organic acid metabolic process	biological_process	0.43411	1	27	377	1057	16335	Cluster-6107.12006,Cluster-6107.9713,Cluster-6107.6567,Cluster-6107.16585,Cluster-6107.1290,Cluster-6107.12345,Cluster-6107.8375,Cluster-6107.3871,Cluster-6107.16170,Cluster-6107.10404,Cluster-7962.0,Cluster-6107.6857,Cluster-6107.2488,Cluster-6107.8886,Cluster-6107.14089,Cluster-7617.0,Cluster-6107.8537,Cluster-6107.5967,Cluster-6107.3991,Cluster-6107.13181,Cluster-6107.1974,Cluster-6107.16205,C…
GO:0044249	cellular biosynthetic process	biological_process	0.43482	1	95	377	3864	16335	Cluster-6107.14727,Cluster-6107.13000,Cluster-6107.4932,Cluster-6107.12414,Cluster-6107.3991,Cluster-6107.2948,Cluster-6107.7481,Cluster-6107.10498,Cluster-6107.17642,Cluster-5656.0,Cluster-6107.2556,Cluster-1537.0,Cluster-6107.9713,Cluster-6107.9931,Cluster-6107.6546,Cluster-6107.14042,Cluster-6107.15174,Cluster-6107.9798,Cluster-6107.11541,Cluster-6107.16105,Cluster-6107.9180,Cluster-6107.6857,…
GO:0004872	receptor activity	molecular_function	0.43517	1	6	377	215	16335	Cluster-6107.10367,Cluster-8394.0,Cluster-6107.13660,Cluster-6107.17642,Cluster-6107.5657,Cluster-6107.2846
GO:0007029	endoplasmic reticulum organization	biological_process	0.4353	1	1	377	24	16335	Cluster-6107.12006
GO:0019829	cation-transporting ATPase activity	molecular_function	0.43893	1	1	377	23	16335	Cluster-6107.5967
GO:0042625	ATPase activity, coupled to transmembrane movement of ions	molecular_function	0.43893	1	1	377	23	16335	Cluster-6107.5967
GO:0022904	respiratory electron transport chain	biological_process	0.43919	1	4	377	143	16335	Cluster-6107.7170,Cluster-6107.6002,Cluster-6107.7191,Cluster-6107.9668
GO:0009791	post-embryonic development	biological_process	0.43946	1	1	377	26	16335	Cluster-6107.3864
GO:0050776	regulation of immune response	biological_process	0.43973	1	1	377	25	16335	Cluster-6107.14089
GO:0006996	organelle organization	biological_process	0.43996	1	19	377	701	16335	Cluster-6107.8425,Cluster-6107.1379,Cluster-6107.16236,Cluster-6107.18564,Cluster-6107.17434,Cluster-6107.14089,Cluster-6107.5987,Cluster-6107.11998,Cluster-6107.1500,Cluster-6107.16517,Cluster-2597.0,Cluster-6107.9180,Cluster-6107.12006,Cluster-6107.9931,Cluster-6078.1,Cluster-6107.6229,Cluster-6107.14829,Cluster-6107.10567,Cluster-6107.15390
GO:0016874	ligase activity	molecular_function	0.44052	1	7	377	265	16335	Cluster-6107.16205,Cluster-6107.1974,Cluster-6107.14457,Cluster-6107.18449,Cluster-6107.16170,Cluster-6107.8099,Cluster-6107.12345
GO:0030855	epithelial cell differentiation	biological_process	0.44176	1	1	377	27	16335	Cluster-6107.4543
GO:0006913	nucleocytoplasmic transport	biological_process	0.4421	1	2	377	56	16335	Cluster-6107.18564,Cluster-6107.18714
GO:0006544	glycine metabolic process	biological_process	0.44268	1	1	377	27	16335	Cluster-6107.16585
GO:0004871	signal transducer activity	molecular_function	0.44329	1	8	377	292	16335	Cluster-6107.2846,Cluster-6107.122,Cluster-6107.13660,Cluster-6107.3365,Cluster-6107.12607,Cluster-7920.0,Cluster-6107.10367,Cluster-8394.0
GO:0019083	viral transcription	biological_process	0.4438	1	1	377	22	16335	Cluster-6107.7170
GO:0031023	microtubule organizing center organization	biological_process	0.44463	1	1	377	23	16335	Cluster-6107.16236
GO:0051181	cofactor transport	biological_process	0.44509	1	1	377	26	16335	Cluster-6107.22188
GO:0009512	cytochrome b6f complex	cellular_component	0.44518	1	1	377	25	16335	Cluster-6107.19734
GO:0009084	glutamine family amino acid biosynthetic process	biological_process	0.44578	1	1	377	23	16335	Cluster-6107.12345
GO:0005759	mitochondrial matrix	cellular_component	0.4465	1	1	377	24	16335	Cluster-6107.9798
GO:0006414	translational elongation	biological_process	0.4483	1	1	377	25	16335	Cluster-6107.5708
GO:0006448	regulation of translational elongation	biological_process	0.4483	1	1	377	25	16335	Cluster-6107.5708
GO:0030976	thiamine pyrophosphate binding	molecular_function	0.44835	1	1	377	24	16335	Cluster-6107.10086
GO:0006570	tyrosine metabolic process	biological_process	0.44899	1	3	377	100	16335	Cluster-6107.14089,Cluster-6107.7961,Cluster-6107.13181
GO:0006412	translation	biological_process	0.44982	1	17	377	669	16335	Cluster-6107.9180,Cluster-6107.5708,Cluster-6107.11341,Cluster-6107.10359,Cluster-6107.15174,Cluster-6107.7170,Cluster-6107.17130,Cluster-6107.6487,Cluster-6107.258,Cluster-6107.13000,Cluster-6107.5898,Cluster-6107.14727,Cluster-6107.11815,Cluster-6107.962,Cluster-6107.1974,Cluster-6107.16205,Cluster-6107.10159
GO:0044815	DNA packaging complex	cellular_component	0.45017	1	1	377	23	16335	Cluster-6107.5987
GO:0090575	RNA polymerase II transcription factor complex	cellular_component	0.4502	1	2	377	58	16335	Cluster-6107.10947,Cluster-6748.0
GO:0015698	inorganic anion transport	biological_process	0.45232	1	2	377	65	16335	Cluster-6107.5960,Cluster-6107.13694
GO:0016846	carbon-sulfur lyase activity	molecular_function	0.45329	1	1	377	23	16335	Cluster-6107.1608
GO:0006413	translational initiation	biological_process	0.45391	1	2	377	59	16335	Cluster-6107.14727,Cluster-6107.7170
GO:0042435	indole-containing compound biosynthetic process	biological_process	0.45532	1	2	377	63	16335	Cluster-6107.7961,Cluster-6107.13181
GO:0004190	aspartic-type endopeptidase activity	molecular_function	0.45714	1	5	377	182	16335	Cluster-6107.16039,Cluster-6107.11156,Cluster-6107.10947,Cluster-6107.18918,Cluster-6107.7868
GO:0070001	aspartic-type peptidase activity	molecular_function	0.45714	1	5	377	182	16335	Cluster-6107.11156,Cluster-6107.16039,Cluster-6107.18918,Cluster-6107.7868,Cluster-6107.10947
GO:0008092	cytoskeletal protein binding	molecular_function	0.45721	1	7	377	245	16335	Cluster-6107.10567,Cluster-6107.15390,Cluster-6107.7923,Cluster-6107.6229,Cluster-6107.8207,Cluster-6107.349,Cluster-6107.12006
GO:0042025	host cell nucleus	cellular_component	0.45791	1	2	377	62	16335	Cluster-5656.0,Cluster-6107.11998
GO:0019028	viral capsid	cellular_component	0.45887	1	7	377	250	16335	Cluster-6107.16170,Cluster-6107.3365,Cluster-6107.17434,Cluster-6107.11998,Cluster-6107.5319,Cluster-6107.8375,Cluster-6107.5659
GO:0004175	endopeptidase activity	molecular_function	0.46008	1	13	377	505	16335	Cluster-6107.14727,Cluster-6107.11156,Cluster-6107.10871,Cluster-6107.16170,Cluster-6107.13816,Cluster-6107.11341,Cluster-6107.11840,Cluster-6107.16039,Cluster-6107.1913,Cluster-6107.9180,Cluster-6107.10947,Cluster-6107.18918,Cluster-6107.7868
GO:0000940	condensed chromosome outer kinetochore	cellular_component	0.46026	1	2	377	60	16335	Cluster-6107.9931,Cluster-6107.17434
GO:0009725	response to hormone	biological_process	0.461	1	2	377	66	16335	Cluster-6107.2534,Cluster-6107.18449
GO:0004970	ionotropic glutamate receptor activity	molecular_function	0.46122	1	1	377	24	16335	Cluster-8394.0
GO:0008066	glutamate receptor activity	molecular_function	0.46122	1	1	377	24	16335	Cluster-8394.0
GO:0008509	anion transmembrane transporter activity	molecular_function	0.46127	1	3	377	121	16335	Cluster-6107.5960,Cluster-6107.7033,Cluster-6107.13694
GO:0019012	virion	cellular_component	0.46313	1	12	377	446	16335	Cluster-6107.12357,Cluster-6107.5659,Cluster-6107.5319,Cluster-6107.17434,Cluster-6107.3365,Cluster-6107.19936,Cluster-6107.11991,Cluster-6107.14727,Cluster-6107.22417,Cluster-6107.11998,Cluster-6107.8375,Cluster-6107.16170
GO:0016854	racemase and epimerase activity	molecular_function	0.46317	1	1	377	27	16335	Cluster-6107.13181
GO:0006885	regulation of pH	biological_process	0.46336	1	1	377	28	16335	Cluster-6107.16437
GO:0015298	solute:cation antiporter activity	molecular_function	0.46336	1	1	377	28	16335	Cluster-6107.16437
GO:0015299	solute:proton antiporter activity	molecular_function	0.46336	1	1	377	28	16335	Cluster-6107.16437
GO:0055067	monovalent inorganic cation homeostasis	biological_process	0.46336	1	1	377	28	16335	Cluster-6107.16437
GO:0004867	serine-type endopeptidase inhibitor activity	molecular_function	0.4643	1	1	377	28	16335	Cluster-6107.20657
GO:0008283	cell proliferation	biological_process	0.46521	1	2	377	65	16335	Cluster-6107.13855,Cluster-6107.8079
GO:0050793	regulation of developmental process	biological_process	0.46524	1	1	377	31	16335	Cluster-6107.1500
GO:0033365	protein localization to organelle	biological_process	0.46526	1	5	377	175	16335	Cluster-6107.5564,Cluster-6107.16236,Cluster-6107.11998,Cluster-6107.13855,Cluster-6107.18564
GO:0034470	ncRNA processing	biological_process	0.46585	1	10	377	378	16335	Cluster-6107.23094,Cluster-6107.7620,Cluster-6107.21251,Cluster-6107.6857,Cluster-6107.5987,Cluster-6107.8537,Cluster-6107.8099,Cluster-6107.12414,Cluster-6107.16170,Cluster-6107.16105
GO:0007283	spermatogenesis	biological_process	0.46683	1	1	377	23	16335	Cluster-6107.2042
GO:0048232	male gamete generation	biological_process	0.46683	1	1	377	23	16335	Cluster-6107.2042
GO:0015979	photosynthesis	biological_process	0.46702	1	5	377	186	16335	Cluster-6107.349,Cluster-6107.7170,Cluster-6107.12538,Cluster-6107.9543,Cluster-6107.6428
GO:0008641	small protein activating enzyme activity	molecular_function	0.46825	1	1	377	24	16335	Cluster-6107.16170
GO:0006284	base-excision repair	biological_process	0.46829	1	1	377	28	16335	Cluster-6107.15369
GO:0000777	condensed chromosome kinetochore	cellular_component	0.46977	1	2	377	61	16335	Cluster-6107.9931,Cluster-6107.17434
GO:0000779	condensed chromosome, centromeric region	cellular_component	0.46977	1	2	377	61	16335	Cluster-6107.17434,Cluster-6107.9931
GO:0032504	multicellular organism reproduction	biological_process	0.47111	1	2	377	66	16335	Cluster-6107.4543,Cluster-6107.2042
GO:0005524	ATP binding	molecular_function	0.47172	1	53	377	2059	16335	Cluster-6107.3439,Cluster-6107.16734,Cluster-6107.19945,Cluster-7920.0,Cluster-6107.10509,Cluster-6107.4913,Cluster-6107.2859,Cluster-5656.0,Cluster-6107.12607,Cluster-6107.22036,Cluster-6107.4880,Cluster-6107.9798,Cluster-6107.8099,Cluster-6107.11991,Cluster-6107.5564,Cluster-6107.2851,Cluster-6107.6567,Cluster-6107.1500,Cluster-6107.10282,Cluster-6107.17802,Cluster-2597.0,Cluster-6107.16517,Clu…
GO:0006366	transcription from RNA polymerase II promoter	biological_process	0.47373	1	5	377	179	16335	Cluster-6107.5319,Cluster-1537.0,Cluster-6107.10947,Cluster-6107.3365,Cluster-6107.10498
GO:0001076	transcription factor activity, RNA polymerase II transcription factor binding	molecular_function	0.47442	1	3	377	102	16335	Cluster-6107.10498,Cluster-1537.0,Cluster-6107.3365
GO:0001104	RNA polymerase II transcription cofactor activity	molecular_function	0.47442	1	3	377	102	16335	Cluster-6107.10498,Cluster-1537.0,Cluster-6107.3365
GO:0033218	amide binding	molecular_function	0.47453	1	1	377	24	16335	Cluster-6107.13855
GO:0015081	sodium ion transmembrane transporter activity	molecular_function	0.4748	1	2	377	70	16335	Cluster-6107.3871,Cluster-7617.0
GO:0003824	catalytic activity	molecular_function	0.47592	1	192	377	7962	16335	Cluster-6107.16105,Cluster-6107.1961,Cluster-6107.10052,Cluster-6107.11541,Cluster-6107.8099,Cluster-6107.7161,Cluster-6107.2851,Cluster-6107.16585,Cluster-6107.7089,Cluster-6107.10797,Cluster-6107.4036,Cluster-6107.13855,Cluster-6107.1608,Cluster-6107.14727,Cluster-6107.7868,Cluster-6107.3513,Cluster-6107.11216,Cluster-6107.120,Cluster-6107.7481,Cluster-6107.9261,Cluster-6107.4880,Cluster-6107.1…
GO:0032182	ubiquitin-like protein binding	molecular_function	0.4761	1	1	377	25	16335	Cluster-6107.11203
GO:0009539	photosystem II reaction center	cellular_component	0.4763	1	2	377	63	16335	Cluster-6107.7170,Cluster-6107.9543
GO:0005085	guanyl-nucleotide exchange factor activity	molecular_function	0.47676	1	1	377	25	16335	Cluster-6107.19619
GO:0043043	peptide biosynthetic process	biological_process	0.47701	1	17	377	679	16335	Cluster-6107.10159,Cluster-6107.1974,Cluster-6107.16205,Cluster-6107.13000,Cluster-6107.258,Cluster-6107.11815,Cluster-6107.962,Cluster-6107.14727,Cluster-6107.5898,Cluster-6107.7170,Cluster-6107.6487,Cluster-6107.17130,Cluster-6107.10359,Cluster-6107.11341,Cluster-6107.15174,Cluster-6107.5708,Cluster-6107.9180
GO:0048518	positive regulation of biological process	biological_process	0.47778	1	5	377	179	16335	Cluster-6107.8079,Cluster-6107.1500,Cluster-6107.8425,Cluster-6107.12006,Cluster-6107.14089
GO:0030260	entry into host cell	biological_process	0.47788	1	1	377	25	16335	Cluster-6107.11998
GO:0044409	entry into host	biological_process	0.47788	1	1	377	25	16335	Cluster-6107.11998
GO:0046718	viral entry into host cell	biological_process	0.47788	1	1	377	25	16335	Cluster-6107.11998
GO:0051806	entry into cell of other organism involved in symbiotic interaction	biological_process	0.47788	1	1	377	25	16335	Cluster-6107.11998
GO:0051828	entry into other organism involved in symbiotic interaction	biological_process	0.47788	1	1	377	25	16335	Cluster-6107.11998
GO:0005798	Golgi-associated vesicle	cellular_component	0.47904	1	1	377	25	16335	Cluster-1126.0
GO:0030660	Golgi-associated vesicle membrane	cellular_component	0.47904	1	1	377	25	16335	Cluster-1126.0
GO:0030030	cell projection organization	biological_process	0.48039	1	2	377	61	16335	Cluster-6107.13816,Cluster-6107.14196
GO:0000794	condensed nuclear chromosome	cellular_component	0.48047	1	2	377	59	16335	Cluster-6107.17434,Cluster-6107.9931
GO:0016042	lipid catabolic process	biological_process	0.4816	1	2	377	67	16335	Cluster-6107.548,Cluster-7050.0
GO:0051049	regulation of transport	biological_process	0.48257	1	1	377	27	16335	Cluster-6107.8079
GO:0044425	membrane part	cellular_component	0.48282	1	67	377	2754	16335	Cluster-6107.2846,Cluster-6107.16039,Cluster-6107.13660,Cluster-6107.11724,Cluster-6107.10817,Cluster-6107.12006,Cluster-6107.11341,Cluster-6107.18000,Cluster-6107.5472,Cluster-6516.1,Cluster-6107.1265,Cluster-6107.3223,Cluster-6107.21251,Cluster-6107.8955,Cluster-6107.5657,Cluster-1126.0,Cluster-6107.13694,Cluster-6107.6748,Cluster-6107.11998,Cluster-6107.5967,Cluster-6107.9180,Cluster-2597.0,Cl…
GO:0033647	host intracellular organelle	cellular_component	0.48403	1	2	377	65	16335	Cluster-5656.0,Cluster-6107.11998
GO:0033648	host intracellular membrane-bounded organelle	cellular_component	0.48403	1	2	377	65	16335	Cluster-5656.0,Cluster-6107.11998
GO:0006541	glutamine metabolic process	biological_process	0.48643	1	1	377	26	16335	Cluster-6107.12345
GO:0006531	aspartate metabolic process	biological_process	0.48699	1	1	377	27	16335	Cluster-6107.14457
GO:0015297	antiporter activity	molecular_function	0.48751	1	2	377	73	16335	Cluster-6107.16437,Cluster-6107.2375
GO:0016831	carboxy-lyase activity	molecular_function	0.48841	1	3	377	114	16335	Cluster-6107.3871,Cluster-6107.5967,Cluster-7617.0
GO:0030312	external encapsulating structure	cellular_component	0.48867	1	3	377	118	16335	Cluster-6107.11216,Cluster-6107.4543,Cluster-6107.19289
GO:0002376	immune system process	biological_process	0.48982	1	4	377	146	16335	Cluster-6107.122,Cluster-6107.10159,Cluster-6107.14089,Cluster-6107.1457
GO:0009719	response to endogenous stimulus	biological_process	0.49036	1	2	377	69	16335	Cluster-6107.18449,Cluster-6107.2534
GO:0009252	peptidoglycan biosynthetic process	biological_process	0.49209	1	1	377	30	16335	Cluster-6107.12345
GO:0009273	peptidoglycan-based cell wall biogenesis	biological_process	0.49209	1	1	377	30	16335	Cluster-6107.12345
GO:0044038	cell wall macromolecule biosynthetic process	biological_process	0.49209	1	1	377	30	16335	Cluster-6107.12345
GO:0070589	cellular component macromolecule biosynthetic process	biological_process	0.49209	1	1	377	30	16335	Cluster-6107.12345
GO:1901576	organic substance biosynthetic process	biological_process	0.49291	1	98	377	4038	16335	Cluster-6107.1290,Cluster-6107.7643,Cluster-6107.6148,Cluster-6107.18449,Cluster-6107.2534,Cluster-6107.4096,Cluster-6107.10404,Cluster-6107.18495,Cluster-6107.10947,Cluster-6107.2444,Cluster-6107.8537,Cluster-6107.5898,Cluster-6107.4906,Cluster-6107.20113,Cluster-6107.9391,Cluster-6107.13181,Cluster-6107.4486,Cluster-6107.6487,Cluster-6107.9305,Cluster-6107.7961,Cluster-6107.6457,Cluster-6107.76…
GO:0044712	single-organism catabolic process	biological_process	0.49343	1	9	377	350	16335	Cluster-6107.12414,Cluster-6107.8375,Cluster-6107.1290,Cluster-6107.16585,Cluster-6107.8537,Cluster-7050.0,Cluster-6107.9396,Cluster-7962.0,Cluster-6107.548
GO:0044798	nuclear transcription factor complex	cellular_component	0.49448	1	2	377	63	16335	Cluster-6107.10947,Cluster-6748.0
GO:0016482	cytoplasmic transport	biological_process	0.49614	1	6	377	216	16335	Cluster-6107.18714,Cluster-6107.8079,Cluster-6107.11998,Cluster-6107.1500,Cluster-6107.18564,Cluster-6107.5564
GO:0006000	fructose metabolic process	biological_process	0.49617	1	2	377	68	16335	Cluster-6107.1290,Cluster-6107.13405
GO:0006563	L-serine metabolic process	biological_process	0.49643	1	1	377	31	16335	Cluster-6107.16585
GO:0006664	glycolipid metabolic process	biological_process	0.49811	1	4	377	148	16335	Cluster-6107.12607,Cluster-6107.14996,Cluster-6107.10808,Cluster-6107.8273
GO:0034637	cellular carbohydrate biosynthetic process	biological_process	0.49964	1	3	377	110	16335	Cluster-6107.11724,Cluster-6107.6148,Cluster-6107.6546
GO:0016772	transferase activity, transferring phosphorus-containing groups	molecular_function	0.50009	1	44	377	1726	16335	Cluster-6107.11991,Cluster-6107.14042,Cluster-6107.5564,Cluster-6107.6567,Cluster-6107.2851,Cluster-6107.16105,Cluster-6107.8375,Cluster-6107.11541,Cluster-6107.12357,Cluster-6107.4064,Cluster-6107.10282,Cluster-6107.17802,Cluster-2597.0,Cluster-6107.3864,Cluster-6107.3991,Cluster-6107.3439,Cluster-6107.16734,Cluster-6107.13855,Cluster-6107.7170,Cluster-6107.4880,Cluster-6107.2859,Cluster-6107.18…
GO:1990234	transferase complex	cellular_component	0.50052	1	17	377	669	16335	Cluster-6107.4096,Cluster-6107.8462,Cluster-6107.3463,Cluster-6107.10947,Cluster-6748.0,Cluster-6107.13660,Cluster-6107.20612,Cluster-6107.14042,Cluster-6107.5708,Cluster-6107.7388,Cluster-6107.20657,Cluster-6107.18368,Cluster-6107.3663,Cluster-6107.9624,Cluster-6107.1913,Cluster-6107.18564,Cluster-7314.0
GO:0031324	negative regulation of cellular metabolic process	biological_process	0.50054	1	2	377	70	16335	Cluster-6107.22008,Cluster-6107.9931
GO:0006914	autophagy	biological_process	0.50108	1	4	377	150	16335	Cluster-7050.0,Cluster-6107.10498,Cluster-6107.5878,Cluster-6107.12006
GO:0005741	mitochondrial outer membrane	cellular_component	0.50131	1	2	377	67	16335	Cluster-6107.12006,Cluster-6107.11998
GO:0031968	organelle outer membrane	cellular_component	0.50131	1	2	377	67	16335	Cluster-6107.12006,Cluster-6107.11998
GO:0060429	epithelium development	biological_process	0.50136	1	1	377	31	16335	Cluster-6107.4543
GO:0044423	virion part	cellular_component	0.50212	1	11	377	417	16335	Cluster-6107.16170,Cluster-6107.8375,Cluster-6107.11998,Cluster-6107.22417,Cluster-6107.11991,Cluster-6107.19936,Cluster-6107.3365,Cluster-6107.17434,Cluster-6107.5319,Cluster-6107.5659,Cluster-6107.12357
GO:0033036	macromolecule localization	biological_process	0.50325	1	23	377	888	16335	Cluster-6107.11998,Cluster-6107.6748,Cluster-6107.13855,Cluster-6107.14996,Cluster-1126.0,Cluster-6107.8955,Cluster-6107.8273,Cluster-6107.11235,Cluster-6107.962,Cluster-6107.16236,Cluster-6107.7768,Cluster-6107.20724,Cluster-6107.18714,Cluster-6107.18564,Cluster-6107.10057,Cluster-6107.5472,Cluster-6107.12006,Cluster-6107.5564,Cluster-6107.14253,Cluster-6107.11724,Cluster-6107.8079,Cluster-7115.…
GO:0006383	transcription from RNA polymerase III promoter	biological_process	0.50448	1	1	377	27	16335	Cluster-6107.22008
GO:0005742	mitochondrial outer membrane translocase complex	cellular_component	0.50469	1	1	377	28	16335	Cluster-6107.11998
GO:0098588	bounding membrane of organelle	cellular_component	0.50686	1	10	377	387	16335	Cluster-6107.10808,Cluster-7115.0,Cluster-6107.9290,Cluster-6107.11203,Cluster-6107.5472,Cluster-6107.11998,Cluster-7314.0,Cluster-6107.12006,Cluster-1126.0,Cluster-6107.5708
GO:0016070	RNA metabolic process	biological_process	0.50689	1	63	377	2580	16335	Cluster-6107.7923,Cluster-6107.20477,Cluster-6107.4932,Cluster-6107.12414,Cluster-6107.22008,Cluster-6107.2186,Cluster-6107.2948,Cluster-6107.3978,Cluster-6107.7172,Cluster-6107.1346,Cluster-6107.7170,Cluster-6107.17642,Cluster-6107.10498,Cluster-1537.0,Cluster-6107.5319,Cluster-6107.2556,Cluster-6107.12345,Cluster-6107.9931,Cluster-6107.8099,Cluster-6107.14042,Cluster-6107.11541,Cluster-6107.161…
GO:1902580	single-organism cellular localization	biological_process	0.50732	1	5	377	186	16335	Cluster-6107.18564,Cluster-7115.0,Cluster-6107.8079,Cluster-6107.11998,Cluster-6107.5564
GO:0048522	positive regulation of cellular process	biological_process	0.50888	1	4	377	145	16335	Cluster-6107.8425,Cluster-6107.12006,Cluster-6107.1500,Cluster-6107.8079
GO:0016877	ligase activity, forming carbon-sulfur bonds	molecular_function	0.50972	1	1	377	28	16335	Cluster-6107.16170
GO:0003779	actin binding	molecular_function	0.5098	1	3	377	105	16335	Cluster-6107.6229,Cluster-6107.10567,Cluster-6107.15390
GO:0006357	regulation of transcription from RNA polymerase II promoter	biological_process	0.51251	1	3	377	108	16335	Cluster-1537.0,Cluster-6107.3365,Cluster-6107.10498
GO:0000287	magnesium ion binding	molecular_function	0.51258	1	3	377	111	16335	Cluster-6107.18449,Cluster-6107.8375,Cluster-6107.7170
GO:0000746	conjugation	biological_process	0.51269	1	1	377	30	16335	Cluster-6107.6415
GO:0030955	potassium ion binding	molecular_function	0.51291	1	1	377	30	16335	Cluster-6107.8375
GO:0031420	alkali metal ion binding	molecular_function	0.51291	1	1	377	30	16335	Cluster-6107.8375
GO:0000270	peptidoglycan metabolic process	biological_process	0.51318	1	1	377	34	16335	Cluster-6107.12345
GO:0032991	macromolecular complex	cellular_component	0.51634	1	82	377	3341	16335	Cluster-6107.3365,Cluster-6107.16236,Cluster-6107.6487,Cluster-6107.9305,Cluster-6107.5987,Cluster-6107.5898,Cluster-6107.4906,Cluster-6107.20113,Cluster-6107.18495,Cluster-7115.0,Cluster-6107.10947,Cluster-6107.6214,Cluster-6107.10404,Cluster-6107.4096,Cluster-7562.0,Cluster-6107.8207,Cluster-6107.8462,Cluster-6107.6428,Cluster-6107.18564,Cluster-6107.9543,Cluster-6107.1379,Cluster-6107.14457,Cl…
GO:0003899	DNA-directed RNA polymerase activity	molecular_function	0.51634	1	4	377	156	16335	Cluster-6107.5898,Cluster-6107.7170,Cluster-6107.10404,Cluster-6107.11541
GO:0005230	extracellular ligand-gated ion channel activity	molecular_function	0.51818	1	1	377	29	16335	Cluster-8394.0
GO:0003993	acid phosphatase activity	molecular_function	0.51832	1	1	377	28	16335	Cluster-6107.12627
GO:0019497	hexachlorocyclohexane metabolic process	biological_process	0.51832	1	1	377	28	16335	Cluster-6107.12627
GO:0016779	nucleotidyltransferase activity	molecular_function	0.51873	1	11	377	437	16335	Cluster-6107.5898,Cluster-6107.14042,Cluster-6107.11541,Cluster-6107.16105,Cluster-6107.7170,Cluster-6107.4096,Cluster-6107.10404,Cluster-6107.18564,Cluster-6107.1913,Cluster-6107.3663,Cluster-6107.4064
GO:0019867	outer membrane	cellular_component	0.51877	1	4	377	160	16335	Cluster-6107.11998,Cluster-6107.12006,Cluster-6107.10115,Cluster-6107.14727
GO:0003854	3-beta-hydroxy-delta5-steroid dehydrogenase activity	molecular_function	0.51881	1	2	377	70	16335	Cluster-6107.18902,Cluster-6107.6415
GO:0008207	C21-steroid hormone metabolic process	biological_process	0.51881	1	2	377	70	16335	Cluster-6107.18902,Cluster-6107.6415
GO:0008209	androgen metabolic process	biological_process	0.51881	1	2	377	70	16335	Cluster-6107.18902,Cluster-6107.6415
GO:0008210	estrogen metabolic process	biological_process	0.51881	1	2	377	70	16335	Cluster-6107.18902,Cluster-6107.6415
GO:0016229	steroid dehydrogenase activity	molecular_function	0.51881	1	2	377	70	16335	Cluster-6107.6415,Cluster-6107.18902
GO:0033764	steroid dehydrogenase activity, acting on the CH-OH group of donors, NAD or NADP as acceptor	molecular_function	0.51881	1	2	377	70	16335	Cluster-6107.18902,Cluster-6107.6415
GO:1901136	carbohydrate derivative catabolic process	biological_process	0.51888	1	2	377	74	16335	Cluster-6107.7961,Cluster-6107.16170
GO:0044702	single organism reproductive process	biological_process	0.5212	1	2	377	71	16335	Cluster-6107.4543,Cluster-6107.2042
GO:0009507	chloroplast	cellular_component	0.52211	1	1	377	30	16335	Cluster-6107.5967
GO:0009536	plastid	cellular_component	0.52211	1	1	377	30	16335	Cluster-6107.5967
GO:1902589	single-organism organelle organization	biological_process	0.52385	1	9	377	337	16335	Cluster-6107.16236,Cluster-6107.1500,Cluster-6107.17434,Cluster-2597.0,Cluster-6107.8425,Cluster-6107.11998,Cluster-6107.12006,Cluster-6078.1,Cluster-6107.9931
GO:0010035	response to inorganic substance	biological_process	0.52541	1	1	377	40	16335	Cluster-6107.18255
GO:0005578	proteinaceous extracellular matrix	cellular_component	0.52564	1	2	377	71	16335	Cluster-6107.14089,Cluster-6107.4932
GO:0009165	nucleotide biosynthetic process	biological_process	0.52725	1	5	377	201	16335	Cluster-6107.7170,Cluster-6107.5898,Cluster-6107.18449,Cluster-6107.5967,Cluster-6107.9798
GO:1901293	nucleoside phosphate biosynthetic process	biological_process	0.52725	1	5	377	201	16335	Cluster-6107.5898,Cluster-6107.7170,Cluster-6107.9798,Cluster-6107.5967,Cluster-6107.18449
GO:0005507	copper ion binding	molecular_function	0.52775	1	2	377	77	16335	Cluster-6516.1,Cluster-6107.4036
GO:0016043	cellular component organization	biological_process	0.52871	1	31	377	1234	16335	Cluster-6107.12006,Cluster-6107.5564,Cluster-6107.9931,Cluster-6107.6229,Cluster-6078.1,Cluster-6107.14829,Cluster-6107.14427,Cluster-6107.10567,Cluster-6107.15390,Cluster-6107.8079,Cluster-6107.1500,Cluster-2597.0,Cluster-6107.16517,Cluster-7115.0,Cluster-6107.1258,Cluster-6107.9180,Cluster-6107.1457,Cluster-6107.14089,Cluster-6107.5987,Cluster-6107.7923,Cluster-6107.11998,Cluster-6107.13816,Clu…
GO:1901565	organonitrogen compound catabolic process	biological_process	0.52976	1	5	377	197	16335	Cluster-6107.9396,Cluster-6107.12414,Cluster-7962.0,Cluster-6107.16585,Cluster-6107.8537
GO:0006643	membrane lipid metabolic process	biological_process	0.53012	1	4	377	154	16335	Cluster-6107.12607,Cluster-6107.14996,Cluster-6107.10808,Cluster-6107.8273
GO:0051607	defense response to virus	biological_process	0.53053	1	1	377	28	16335	Cluster-6107.10159
GO:0098799	outer mitochondrial membrane protein complex	cellular_component	0.53104	1	1	377	30	16335	Cluster-6107.11998
GO:0042196	chlorinated hydrocarbon metabolic process	biological_process	0.53171	1	1	377	29	16335	Cluster-6107.12627
GO:0042197	halogenated hydrocarbon metabolic process	biological_process	0.53171	1	1	377	29	16335	Cluster-6107.12627
GO:0046983	protein dimerization activity	molecular_function	0.53215	1	7	377	279	16335	Cluster-4805.0,Cluster-6107.5878,Cluster-6107.7170,Cluster-6107.13660,Cluster-6107.1265,Cluster-6107.15794,Cluster-6107.6428
GO:0051258	protein polymerization	biological_process	0.53377	1	2	377	69	16335	Cluster-6107.1500,Cluster-6107.8425
GO:0009523	photosystem II	cellular_component	0.53447	1	3	377	117	16335	Cluster-6107.7170,Cluster-6107.349,Cluster-6107.9543
GO:0022607	cellular component assembly	biological_process	0.53506	1	12	377	479	16335	Cluster-6107.9180,Cluster-6107.1258,Cluster-6107.16236,Cluster-6107.1500,Cluster-6107.22188,Cluster-6107.2556,Cluster-6107.8425,Cluster-6107.548,Cluster-6107.14427,Cluster-6107.7923,Cluster-6107.5987,Cluster-6107.14089
GO:0009247	glycolipid biosynthetic process	biological_process	0.53511	1	2	377	73	16335	Cluster-6107.12607,Cluster-6107.10808
GO:0046467	membrane lipid biosynthetic process	biological_process	0.53511	1	2	377	73	16335	Cluster-6107.10808,Cluster-6107.12607
GO:0005654	nucleoplasm	cellular_component	0.53582	1	6	377	230	16335	Cluster-6107.16236,Cluster-1537.0,Cluster-6748.0,Cluster-6107.10947,Cluster-6107.3365,Cluster-6107.10498
GO:0044451	nucleoplasm part	cellular_component	0.53582	1	6	377	230	16335	Cluster-6107.10498,Cluster-6107.16236,Cluster-1537.0,Cluster-6748.0,Cluster-6107.10947,Cluster-6107.3365
GO:0004725	protein tyrosine phosphatase activity	molecular_function	0.53663	1	1	377	30	16335	Cluster-6107.14089
GO:0005783	endoplasmic reticulum	cellular_component	0.53718	1	7	377	277	16335	Cluster-7314.0,Cluster-6107.9290,Cluster-6107.5708,Cluster-6107.5472,Cluster-6107.10808,Cluster-6107.13855,Cluster-7115.0
GO:0034660	ncRNA metabolic process	biological_process	0.53737	1	12	377	488	16335	Cluster-6107.6857,Cluster-6107.21251,Cluster-6107.7620,Cluster-6107.23094,Cluster-6107.1974,Cluster-6107.16205,Cluster-6107.16105,Cluster-6107.16170,Cluster-6107.12414,Cluster-6107.8099,Cluster-6107.8537,Cluster-6107.5987
GO:0006820	anion transport	biological_process	0.53749	1	5	377	219	16335	Cluster-6107.5960,Cluster-6107.7033,Cluster-6107.22188,Cluster-6107.2309,Cluster-6107.13694
GO:0042393	histone binding	molecular_function	0.53825	1	1	377	27	16335	Cluster-6107.3513
GO:0006955	immune response	biological_process	0.53832	1	3	377	114	16335	Cluster-6107.1457,Cluster-6107.14089,Cluster-6107.122
GO:0007155	cell adhesion	biological_process	0.53881	1	3	377	117	16335	Cluster-6107.1500,Cluster-6107.3365,Cluster-6107.22036
GO:0009288	bacterial-type flagellum	cellular_component	0.53886	1	1	377	34	16335	Cluster-6107.10498
GO:1901362	organic cyclic compound biosynthetic process	biological_process	0.53931	1	58	377	2407	16335	Cluster-6107.9305,Cluster-6107.7961,Cluster-6107.7620,Cluster-6516.1,Cluster-6107.6457,Cluster-6107.3365,Cluster-6107.7550,Cluster-6107.3625,Cluster-6107.1384,Cluster-6107.2444,Cluster-6107.8537,Cluster-6107.5898,Cluster-6107.962,Cluster-6107.20113,Cluster-6107.4906,Cluster-6107.9391,Cluster-6107.19073,Cluster-6107.13181,Cluster-6107.5967,Cluster-6107.13873,Cluster-6107.10404,Cluster-6107.4096,Cl…
GO:0005667	transcription factor complex	cellular_component	0.54132	1	19	377	787	16335	Cluster-6107.3978,Cluster-6107.7923,Cluster-6107.4906,Cluster-6107.4932,Cluster-6107.20477,Cluster-6107.20113,Cluster-6107.7550,Cluster-6107.2556,Cluster-6107.3625,Cluster-6107.7172,Cluster-6107.9305,Cluster-6107.12345,Cluster-6107.6229,Cluster-6107.5878,Cluster-6107.18495,Cluster-6107.10947,Cluster-6748.0,Cluster-6107.4096,Cluster-6107.10404
GO:0031012	extracellular matrix	cellular_component	0.54164	1	2	377	74	16335	Cluster-6107.14089,Cluster-6107.4932
GO:0009311	oligosaccharide metabolic process	biological_process	0.54196	1	5	377	202	16335	Cluster-6107.6546,Cluster-6107.1290,Cluster-6107.11724,Cluster-6107.6148,Cluster-6107.12607
GO:1903509	liposaccharide metabolic process	biological_process	0.54516	1	4	377	158	16335	Cluster-6107.8273,Cluster-6107.14996,Cluster-6107.12607,Cluster-6107.10808
GO:0006796	phosphate-containing compound metabolic process	biological_process	0.54564	1	44	377	1770	16335	Cluster-6107.17006,Cluster-6107.12529,Cluster-6107.11432,Cluster-6107.7961,Cluster-6107.6741,Cluster-6107.9453,Cluster-6107.18714,Cluster-6107.14089,Cluster-6107.8273,Cluster-6107.5898,Cluster-6107.5967,Cluster-6107.14996,Cluster-6107.2935,Cluster-6107.13798,Cluster-6107.13660,Cluster-6107.4274,Cluster-6107.8638,Cluster-6107.12006,Cluster-6107.1290,Cluster-6107.12029,Cluster-6107.18449,Cluster-61…
GO:0002252	immune effector process	biological_process	0.5467	1	1	377	30	16335	Cluster-6107.10159
GO:0071806	protein transmembrane transport	biological_process	0.5471	1	1	377	30	16335	Cluster-6107.11998
GO:0006402	mRNA catabolic process	biological_process	0.54737	1	1	377	28	16335	Cluster-6107.19457
GO:0016818	hydrolase activity, acting on acid anhydrides, in phosphorus-containing anhydrides	molecular_function	0.54804	1	22	377	869	16335	Cluster-6107.20289,Cluster-6107.16517,Cluster-6107.1500,Cluster-6107.8207,Cluster-6107.7405,Cluster-6107.14829,Cluster-6107.18000,Cluster-6107.2851,Cluster-6107.5198,Cluster-6107.5564,Cluster-6107.12006,Cluster-6107.1265,Cluster-6107.12607,Cluster-6107.1913,Cluster-5795.0,Cluster-6107.21251,Cluster-6107.16489,Cluster-6107.9261,Cluster-6107.7620,Cluster-6107.19945,Cluster-6107.19457,Cluster-6107.5…
GO:0006040	amino sugar metabolic process	biological_process	0.549	1	1	377	38	16335	Cluster-6107.13181
GO:0042451	purine nucleoside biosynthetic process	biological_process	0.54948	1	3	377	118	16335	Cluster-6107.9798,Cluster-6107.5967,Cluster-6107.5898
GO:0046129	purine ribonucleoside biosynthetic process	biological_process	0.54948	1	3	377	118	16335	Cluster-6107.5898,Cluster-6107.9798,Cluster-6107.5967
GO:0016668	oxidoreductase activity, acting on a sulfur group of donors, NAD(P) as acceptor	molecular_function	0.55099	1	1	377	35	16335	Cluster-6107.14427
GO:0047134	protein-disulfide reductase activity	molecular_function	0.55099	1	1	377	35	16335	Cluster-6107.14427
GO:0071705	nitrogen compound transport	biological_process	0.55241	1	4	377	174	16335	Cluster-6107.18714,Cluster-6107.4547,Cluster-6107.12006,Cluster-6107.7033
GO:0006013	mannose metabolic process	biological_process	0.55268	1	2	377	75	16335	Cluster-6107.13405,Cluster-6107.1290
GO:0000988	transcription factor activity, protein binding	molecular_function	0.55407	1	5	377	203	16335	Cluster-6107.7923,Cluster-6107.10498,Cluster-6107.10404,Cluster-6107.3365,Cluster-1537.0
GO:0048584	positive regulation of response to stimulus	biological_process	0.55432	1	1	377	33	16335	Cluster-6107.14089
GO:0005102	receptor binding	molecular_function	0.55476	1	7	377	288	16335	Cluster-6107.122,Cluster-6107.8079,Cluster-6107.13855,Cluster-6107.1608,Cluster-6107.548,Cluster-6107.3665,Cluster-6107.12142
GO:0009896	positive regulation of catabolic process	biological_process	0.55905	1	1	377	33	16335	Cluster-6107.12006
GO:0010508	positive regulation of autophagy	biological_process	0.55905	1	1	377	33	16335	Cluster-6107.12006
GO:0031331	positive regulation of cellular catabolic process	biological_process	0.55905	1	1	377	33	16335	Cluster-6107.12006
GO:0006522	alanine metabolic process	biological_process	0.5591	1	1	377	32	16335	Cluster-6107.14457
GO:0009078	pyruvate family amino acid metabolic process	biological_process	0.5591	1	1	377	32	16335	Cluster-6107.14457
GO:1901615	organic hydroxy compound metabolic process	biological_process	0.55956	1	2	377	79	16335	Cluster-6107.6857,Cluster-6107.2556
GO:0030684	preribosome	cellular_component	0.56021	1	2	377	70	16335	Cluster-6107.16105,Cluster-6107.10947
GO:0006401	RNA catabolic process	biological_process	0.56082	1	1	377	29	16335	Cluster-6107.19457
GO:0016567	protein ubiquitination	biological_process	0.56091	1	7	377	273	16335	Cluster-6107.9931,Cluster-6107.3463,Cluster-6107.20612,Cluster-6107.20657,Cluster-6107.9624,Cluster-6107.18368,Cluster-6107.7388
GO:0009877	nodulation	biological_process	0.5624	1	1	377	35	16335	Cluster-6107.3864
GO:0032559	adenyl ribonucleotide binding	molecular_function	0.56309	1	53	377	2135	16335	Cluster-6107.2859,Cluster-5656.0,Cluster-6107.12607,Cluster-6107.22036,Cluster-6107.4880,Cluster-6107.3439,Cluster-6107.16734,Cluster-6107.19945,Cluster-6107.10509,Cluster-7920.0,Cluster-6107.4913,Cluster-6107.1500,Cluster-6107.10282,Cluster-6107.17802,Cluster-2597.0,Cluster-6107.16517,Cluster-6107.9798,Cluster-6107.8099,Cluster-6107.11991,Cluster-6107.5564,Cluster-6107.2851,Cluster-6107.6567,Clu…
GO:0033646	host intracellular part	cellular_component	0.56495	1	2	377	76	16335	Cluster-6107.11998,Cluster-5656.0
GO:0043656	intracellular region of host	cellular_component	0.56495	1	2	377	76	16335	Cluster-5656.0,Cluster-6107.11998
GO:0010817	regulation of hormone levels	biological_process	0.56851	1	2	377	77	16335	Cluster-6107.18902,Cluster-6107.6415
GO:0034754	cellular hormone metabolic process	biological_process	0.56851	1	2	377	77	16335	Cluster-6107.6415,Cluster-6107.18902
GO:0042445	hormone metabolic process	biological_process	0.56851	1	2	377	77	16335	Cluster-6107.18902,Cluster-6107.6415
GO:0006793	phosphorus metabolic process	biological_process	0.56888	1	44	377	1784	16335	Cluster-6107.12607,Cluster-6107.22036,Cluster-6107.9396,Cluster-6107.2859,Cluster-6107.7170,Cluster-6107.9009,Cluster-6107.3439,Cluster-6107.16734,Cluster-6107.13855,Cluster-6107.3991,Cluster-6107.17802,Cluster-2597.0,Cluster-6107.6857,Cluster-6107.10282,Cluster-6107.10808,Cluster-7962.0,Cluster-6107.16170,Cluster-6107.9798,Cluster-6107.7191,Cluster-6107.9668,Cluster-6107.8375,Cluster-6107.6567,C…
GO:0032446	protein modification by small protein conjugation	biological_process	0.56952	1	7	377	275	16335	Cluster-6107.20612,Cluster-6107.3463,Cluster-6107.9931,Cluster-6107.7388,Cluster-6107.18368,Cluster-6107.9624,Cluster-6107.20657
GO:0008270	zinc ion binding	molecular_function	0.57033	1	30	377	1202	16335	Cluster-6107.3463,Cluster-6107.16039,Cluster-6107.9752,Cluster-6107.12142,Cluster-6107.2776,Cluster-7115.0,Cluster-6107.5493,Cluster-6107.20612,Cluster-6107.4072,Cluster-6107.10359,Cluster-6107.17028,Cluster-6107.7388,Cluster-6107.20657,Cluster-6107.17260,Cluster-6107.7135,Cluster-6107.9624,Cluster-6107.3663,Cluster-6107.7577,Cluster-6107.18368,Cluster-6107.3513,Cluster-6107.2556,Cluster-6107.903…
GO:0016051	carbohydrate biosynthetic process	biological_process	0.57214	1	6	377	253	16335	Cluster-6107.1290,Cluster-6107.6546,Cluster-6107.6148,Cluster-6107.12607,Cluster-6107.8375,Cluster-6107.11724
GO:0098796	membrane protein complex	cellular_component	0.57616	1	19	377	788	16335	Cluster-6107.12538,Cluster-6107.6748,Cluster-6107.5967,Cluster-6107.11998,Cluster-6107.5898,Cluster-7314.0,Cluster-1126.0,Cluster-6107.9543,Cluster-6107.14457,Cluster-6107.349,Cluster-6107.7170,Cluster-6107.9668,Cluster-6107.6428,Cluster-6107.7191,Cluster-6107.10817,Cluster-6107.5708,Cluster-2597.0,Cluster-7115.0,Cluster-6107.11203
GO:0006457	protein folding	biological_process	0.57776	1	3	377	120	16335	Cluster-6107.3609,Cluster-6107.12420,Cluster-6107.8626
GO:0000075	cell cycle checkpoint	biological_process	0.57807	1	1	377	30	16335	Cluster-6107.5600
GO:0006812	cation transport	biological_process	0.57847	1	21	377	892	16335	Cluster-6107.7960,Cluster-6107.5600,Cluster-6107.18991,Cluster-6107.3871,Cluster-6107.9798,Cluster-6107.9668,Cluster-6107.22417,Cluster-6107.11341,Cluster-6107.7191,Cluster-7962.0,Cluster-6107.16437,Cluster-7562.0,Cluster-6107.13660,Cluster-6107.10947,Cluster-6107.962,Cluster-7617.0,Cluster-6107.5898,Cluster-6107.5967,Cluster-6107.18009,Cluster-6107.13696,Cluster-6107.14457
GO:0044455	mitochondrial membrane part	cellular_component	0.58027	1	3	377	125	16335	Cluster-6107.18564,Cluster-6107.11998,Cluster-6107.10817
GO:0022610	biological adhesion	biological_process	0.58147	1	3	377	124	16335	Cluster-6107.22036,Cluster-6107.3365,Cluster-6107.1500
GO:0034645	cellular macromolecule biosynthetic process	biological_process	0.58155	1	72	377	3030	16335	Cluster-5656.0,Cluster-6107.2556,Cluster-1537.0,Cluster-6107.10498,Cluster-6107.17642,Cluster-6107.7481,Cluster-6107.2948,Cluster-6107.4932,Cluster-6107.13000,Cluster-6107.14727,Cluster-6107.6857,Cluster-6107.9180,Cluster-6107.16105,Cluster-6107.9798,Cluster-6107.15174,Cluster-6107.11541,Cluster-6107.14042,Cluster-6107.9931,Cluster-6107.1384,Cluster-6107.3625,Cluster-6107.3663,Cluster-6107.7550,C…
GO:0006468	protein phosphorylation	biological_process	0.58368	1	21	377	829	16335	Cluster-6107.6567,Cluster-6107.12006,Cluster-6107.8638,Cluster-6107.11991,Cluster-6107.12029,Cluster-6107.2935,Cluster-6107.17802,Cluster-2597.0,Cluster-6107.4274,Cluster-6107.10282,Cluster-6107.13798,Cluster-6107.16734,Cluster-6107.3439,Cluster-6107.6741,Cluster-6107.11432,Cluster-6107.12529,Cluster-6107.17006,Cluster-6107.22036,Cluster-6107.18714,Cluster-6107.2859,Cluster-6107.9453
GO:0005743	mitochondrial inner membrane	cellular_component	0.58511	1	3	377	125	16335	Cluster-6107.2309,Cluster-6107.18564,Cluster-6107.10817
GO:0004888	transmembrane signaling receptor activity	molecular_function	0.58535	1	3	377	122	16335	Cluster-6107.10367,Cluster-8394.0,Cluster-6107.2846
GO:0009163	nucleoside biosynthetic process	biological_process	0.58606	1	3	377	124	16335	Cluster-6107.9798,Cluster-6107.5967,Cluster-6107.5898
GO:0042455	ribonucleoside biosynthetic process	biological_process	0.58606	1	3	377	124	16335	Cluster-6107.5967,Cluster-6107.9798,Cluster-6107.5898
GO:0019953	sexual reproduction	biological_process	0.58699	1	2	377	82	16335	Cluster-6107.2042,Cluster-6107.4543
GO:0048519	negative regulation of biological process	biological_process	0.58724	1	4	377	163	16335	Cluster-6107.9931,Cluster-6107.1500,Cluster-6107.22008,Cluster-6107.13660
GO:0019080	viral gene expression	biological_process	0.588	1	1	377	33	16335	Cluster-6107.7170
GO:0005819	spindle	cellular_component	0.58819	1	2	377	75	16335	Cluster-6107.9931,Cluster-6107.17434
GO:0000228	nuclear chromosome	cellular_component	0.5888	1	3	377	114	16335	Cluster-6107.17434,Cluster-6107.9931,Cluster-6107.5794
GO:0008608	attachment of spindle microtubules to kinetochore	biological_process	0.58911	1	1	377	33	16335	Cluster-6107.17434
GO:0015711	organic anion transport	biological_process	0.58993	1	3	377	142	16335	Cluster-6107.7033,Cluster-6107.2309,Cluster-6107.22188
GO:0030258	lipid modification	biological_process	0.58994	1	1	377	34	16335	Cluster-6107.15846
GO:0006354	DNA-templated transcription, elongation	biological_process	0.59007	1	1	377	36	16335	Cluster-6107.10498
GO:0006613	cotranslational protein targeting to membrane	biological_process	0.59203	1	2	377	79	16335	Cluster-6107.5564,Cluster-7115.0
GO:0030554	adenyl nucleotide binding	molecular_function	0.59267	1	53	377	2155	16335	Cluster-6107.2851,Cluster-6107.6567,Cluster-6107.5564,Cluster-6107.11991,Cluster-6107.8099,Cluster-6107.9798,Cluster-6107.16517,Cluster-2597.0,Cluster-6107.17802,Cluster-6107.10282,Cluster-6107.1500,Cluster-6107.4913,Cluster-6107.10509,Cluster-7920.0,Cluster-6107.16734,Cluster-6107.19945,Cluster-6107.3439,Cluster-6107.4880,Cluster-6107.22036,Cluster-6107.12607,Cluster-6107.2859,Cluster-5656.0,Clu…
GO:0006096	glycolytic process	biological_process	0.5938	1	2	377	84	16335	Cluster-6107.8375,Cluster-6107.1290
GO:0006757	ATP generation from ADP	biological_process	0.5938	1	2	377	84	16335	Cluster-6107.1290,Cluster-6107.8375
GO:0009135	purine nucleoside diphosphate metabolic process	biological_process	0.5938	1	2	377	84	16335	Cluster-6107.1290,Cluster-6107.8375
GO:0009179	purine ribonucleoside diphosphate metabolic process	biological_process	0.5938	1	2	377	84	16335	Cluster-6107.1290,Cluster-6107.8375
GO:0009185	ribonucleoside diphosphate metabolic process	biological_process	0.5938	1	2	377	84	16335	Cluster-6107.1290,Cluster-6107.8375
GO:0046031	ADP metabolic process	biological_process	0.5938	1	2	377	84	16335	Cluster-6107.1290,Cluster-6107.8375
GO:0045259	proton-transporting ATP synthase complex	cellular_component	0.59558	1	2	377	82	16335	Cluster-6107.5898,Cluster-6107.5967
GO:0043226	organelle	cellular_component	0.59669	1	84	377	3467	16335	Cluster-6107.1379,Cluster-6107.18564,Cluster-6107.8038,Cluster-6107.7170,Cluster-6107.5794,Cluster-6107.10159,Cluster-6107.2186,Cluster-6107.258,Cluster-7314.0,Cluster-6107.7923,Cluster-6107.1500,Cluster-6107.10808,Cluster-6107.5063,Cluster-6107.16517,Cluster-6107.3463,Cluster-6107.11203,Cluster-6107.9290,Cluster-6107.17028,Cluster-6107.20657,Cluster-6107.18991,Cluster-6107.5708,Cluster-6107.1623…
GO:0042157	lipoprotein metabolic process	biological_process	0.5976	1	2	377	84	16335	Cluster-6107.10808,Cluster-6107.11235
GO:0034453	microtubule anchoring	biological_process	0.59764	1	1	377	34	16335	Cluster-6107.17434
GO:0016301	kinase activity	molecular_function	0.59792	1	29	377	1154	16335	Cluster-6107.7620,Cluster-6107.17006,Cluster-6107.12529,Cluster-6107.11432,Cluster-6107.6741,Cluster-6107.9453,Cluster-6107.21251,Cluster-6107.18714,Cluster-6107.2859,Cluster-6107.1265,Cluster-6107.22036,Cluster-6107.3439,Cluster-6107.13855,Cluster-6107.16734,Cluster-6107.12357,Cluster-6107.2935,Cluster-6107.13798,Cluster-6107.10282,Cluster-6107.17802,Cluster-2597.0,Cluster-6107.4274,Cluster-6107…
GO:0005525	GTP binding	molecular_function	0.59859	1	10	377	408	16335	Cluster-6107.19945,Cluster-6107.5967,Cluster-6107.2851,Cluster-6107.5564,Cluster-6107.1265,Cluster-6107.12607,Cluster-6107.21251,Cluster-5795.0,Cluster-6107.10947,Cluster-6107.16489
GO:0016591	DNA-directed RNA polymerase II, holoenzyme	cellular_component	0.60013	1	2	377	78	16335	Cluster-6107.10947,Cluster-6748.0
GO:0006024	glycosaminoglycan biosynthetic process	biological_process	0.60036	1	1	377	40	16335	Cluster-6107.12345
GO:0017038	protein import	biological_process	0.60315	1	2	377	76	16335	Cluster-6107.18564,Cluster-6107.11998
GO:0016620	oxidoreductase activity, acting on the aldehyde or oxo group of donors, NAD or NADP as acceptor	molecular_function	0.60459	1	1	377	35	16335	Cluster-6107.325
GO:0019866	organelle inner membrane	cellular_component	0.60499	1	3	377	129	16335	Cluster-6107.18564,Cluster-6107.2309,Cluster-6107.10817
GO:0015631	tubulin binding	molecular_function	0.60513	1	3	377	117	16335	Cluster-6107.349,Cluster-6107.8207,Cluster-6107.7923
GO:1901681	sulfur compound binding	molecular_function	0.60605	1	1	377	37	16335	Cluster-6107.10086
GO:0004185	serine-type carboxypeptidase activity	molecular_function	0.60645	1	1	377	38	16335	Cluster-6107.23094
GO:0019684	photosynthesis, light reaction	biological_process	0.6065	1	1	377	39	16335	Cluster-6107.7170
GO:0005216	ion channel activity	molecular_function	0.60682	1	5	377	210	16335	Cluster-6107.4889,Cluster-6107.13660,Cluster-8394.0,Cluster-6107.19936,Cluster-6107.5960
GO:0022838	substrate-specific channel activity	molecular_function	0.60682	1	5	377	210	16335	Cluster-6107.4889,Cluster-8394.0,Cluster-6107.13660,Cluster-6107.19936,Cluster-6107.5960
GO:0019438	aromatic compound biosynthetic process	biological_process	0.60683	1	53	377	2254	16335	Cluster-6107.6457,Cluster-6107.7961,Cluster-6107.9305,Cluster-6107.1384,Cluster-6107.3625,Cluster-6107.7550,Cluster-6107.3365,Cluster-6107.4906,Cluster-6107.20113,Cluster-6107.962,Cluster-6107.8537,Cluster-6107.2444,Cluster-6107.5898,Cluster-6107.13181,Cluster-6107.5967,Cluster-6107.19073,Cluster-6107.9391,Cluster-6107.10404,Cluster-6107.4096,Cluster-6107.13873,Cluster-6748.0,Cluster-6107.10947,C…
GO:0005984	disaccharide metabolic process	biological_process	0.60802	1	4	377	175	16335	Cluster-6107.6546,Cluster-6107.1290,Cluster-6107.11724,Cluster-6107.6148
GO:0008033	tRNA processing	biological_process	0.60807	1	7	377	295	16335	Cluster-6107.6857,Cluster-6107.16170,Cluster-6107.12414,Cluster-6107.7620,Cluster-6107.8099,Cluster-6107.8537,Cluster-6107.5987
GO:0043229	intracellular organelle	cellular_component	0.60809	1	83	377	3435	16335	Cluster-6107.16236,Cluster-6107.3365,Cluster-6107.6487,Cluster-6107.2309,Cluster-6107.9927,Cluster-6107.5987,Cluster-6107.5898,Cluster-6107.2444,Cluster-6107.10947,Cluster-7115.0,Cluster-6107.10404,Cluster-6107.4096,Cluster-6107.8462,Cluster-6107.8207,Cluster-6107.23094,Cluster-6107.6214,Cluster-6107.2534,Cluster-6107.1379,Cluster-6107.8038,Cluster-6107.18564,Cluster-6107.7170,Cluster-6107.5794,C…
GO:0032561	guanyl ribonucleotide binding	molecular_function	0.60868	1	10	377	412	16335	Cluster-6107.16489,Cluster-6107.12607,Cluster-6107.1265,Cluster-6107.21251,Cluster-5795.0,Cluster-6107.10947,Cluster-6107.2851,Cluster-6107.5564,Cluster-6107.19945,Cluster-6107.5967
GO:0000785	chromatin	cellular_component	0.60893	1	2	377	79	16335	Cluster-6107.10509,Cluster-6107.5987
GO:0043207	response to external biotic stimulus	biological_process	0.60951	1	3	377	129	16335	Cluster-6107.13873,Cluster-6107.17642,Cluster-6107.10159
GO:0051707	response to other organism	biological_process	0.60951	1	3	377	129	16335	Cluster-6107.10159,Cluster-6107.17642,Cluster-6107.13873
GO:0045298	tubulin complex	cellular_component	0.6114	1	3	377	118	16335	Cluster-6107.7923,Cluster-6107.8207,Cluster-6107.349
GO:0044703	multi-organism reproductive process	biological_process	0.61164	1	3	377	127	16335	Cluster-6107.2042,Cluster-6107.4543,Cluster-6107.6567
GO:0016817	hydrolase activity, acting on acid anhydrides	molecular_function	0.6119	1	23	377	938	16335	Cluster-6107.7620,Cluster-6107.9261,Cluster-6107.16489,Cluster-5795.0,Cluster-6107.21251,Cluster-6107.1913,Cluster-6107.12607,Cluster-6107.1265,Cluster-6107.5898,Cluster-6107.19457,Cluster-6107.5967,Cluster-6107.19945,Cluster-6107.7405,Cluster-6107.8207,Cluster-6107.1500,Cluster-6107.16517,Cluster-6107.20289,Cluster-6107.12006,Cluster-6107.5564,Cluster-6107.5198,Cluster-6107.2851,Cluster-6107.180…
GO:0006351	transcription, DNA-templated	biological_process	0.61302	1	42	377	1795	16335	Cluster-6107.9798,Cluster-6107.11541,Cluster-6107.9931,Cluster-6107.12345,Cluster-6107.14042,Cluster-6107.6857,Cluster-6107.5659,Cluster-6107.22008,Cluster-6107.3978,Cluster-6107.2948,Cluster-6107.7923,Cluster-6107.4932,Cluster-6107.20477,Cluster-6107.2556,Cluster-6107.5319,Cluster-1537.0,Cluster-6107.7172,Cluster-6107.10498,Cluster-6107.17642,Cluster-6107.7170,Cluster-6107.2534,Cluster-6107.6229…
GO:0097659	nucleic acid-templated transcription	biological_process	0.61302	1	42	377	1795	16335	Cluster-6107.6229,Cluster-6107.7643,Cluster-6107.2534,Cluster-6107.13873,Cluster-6107.10404,Cluster-6107.4096,Cluster-6107.18495,Cluster-6107.19289,Cluster-6748.0,Cluster-6107.10947,Cluster-6107.5898,Cluster-6107.2444,Cluster-6107.20113,Cluster-6107.4906,Cluster-6107.9391,Cluster-6107.19073,Cluster-6107.7961,Cluster-6107.9305,Cluster-6107.3365,Cluster-6107.7550,Cluster-6107.3625,Cluster-6107.1384…
GO:0016773	phosphotransferase activity, alcohol group as acceptor	molecular_function	0.61389	1	28	377	1136	16335	Cluster-6107.3991,Cluster-6107.3864,Cluster-6107.3439,Cluster-6107.16734,Cluster-6107.13855,Cluster-6107.9453,Cluster-6107.2859,Cluster-6107.18714,Cluster-6107.22036,Cluster-6107.17006,Cluster-6107.12529,Cluster-6107.11432,Cluster-6107.6741,Cluster-6107.4880,Cluster-6107.12029,Cluster-6107.8375,Cluster-6107.11991,Cluster-6107.8638,Cluster-6107.12006,Cluster-6107.6567,Cluster-6107.13798,Cluster-61…
GO:0008152	metabolic process	biological_process	0.61448	1	221	377	9380	16335	Cluster-6107.13660,Cluster-6107.19289,Cluster-6748.0,Cluster-6107.13798,Cluster-6107.1385,Cluster-6107.12142,Cluster-6107.2734,Cluster-6107.7388,Cluster-6107.6415,Cluster-6107.11341,Cluster-6107.10359,Cluster-6107.12029,Cluster-6107.20612,Cluster-6107.5600,Cluster-6107.7550,Cluster-7050.0,Cluster-6107.1265,Cluster-6107.1913,Cluster-6107.8626,Cluster-6107.18368,Cluster-6107.3625,Cluster-6107.3663,…
GO:0015267	channel activity	molecular_function	0.6175	1	5	377	215	16335	Cluster-6107.5960,Cluster-6107.4889,Cluster-6107.13660,Cluster-8394.0,Cluster-6107.19936
GO:0022803	passive transmembrane transporter activity	molecular_function	0.6175	1	5	377	215	16335	Cluster-6107.5960,Cluster-6107.4889,Cluster-8394.0,Cluster-6107.13660,Cluster-6107.19936
GO:0015171	amino acid transmembrane transporter activity	molecular_function	0.6175	1	1	377	47	16335	Cluster-6107.7033
GO:0048523	negative regulation of cellular process	biological_process	0.61819	1	3	377	129	16335	Cluster-6107.9931,Cluster-6107.22008,Cluster-6107.1500
GO:0004721	phosphoprotein phosphatase activity	molecular_function	0.61871	1	1	377	38	16335	Cluster-6107.14089
GO:0000096	sulfur amino acid metabolic process	biological_process	0.61878	1	1	377	38	16335	Cluster-6107.8886
GO:0006612	protein targeting to membrane	biological_process	0.61909	1	2	377	83	16335	Cluster-7115.0,Cluster-6107.5564
GO:0017111	nucleoside-triphosphatase activity	molecular_function	0.61988	1	19	377	782	16335	Cluster-6107.2851,Cluster-6107.5198,Cluster-6107.12006,Cluster-6107.5564,Cluster-6107.18000,Cluster-6107.8207,Cluster-6107.7405,Cluster-6107.20289,Cluster-6107.19945,Cluster-6107.19457,Cluster-6107.5967,Cluster-6107.16489,Cluster-6107.9261,Cluster-6107.7620,Cluster-6107.12607,Cluster-6107.1265,Cluster-6107.1913,Cluster-5795.0,Cluster-6107.21251
GO:0009059	macromolecule biosynthetic process	biological_process	0.62032	1	72	377	3062	16335	Cluster-6107.7923,Cluster-7314.0,Cluster-6107.20477,Cluster-6107.258,Cluster-6107.22008,Cluster-6107.10159,Cluster-6107.3978,Cluster-6107.7172,Cluster-6107.7170,Cluster-6107.22482,Cluster-6107.5319,Cluster-6107.5708,Cluster-6107.12345,Cluster-6107.11203,Cluster-6107.5659,Cluster-6107.10808,Cluster-6107.5898,Cluster-6107.2444,Cluster-6107.4906,Cluster-6107.20113,Cluster-6107.9391,Cluster-6107.6487…
GO:0055086	nucleobase-containing small molecule metabolic process	biological_process	0.62045	1	21	377	914	16335	Cluster-6107.9396,Cluster-6107.18564,Cluster-6107.1913,Cluster-6107.7170,Cluster-6107.9009,Cluster-6107.7961,Cluster-6107.5967,Cluster-6107.5898,Cluster-6107.4096,Cluster-6107.10404,Cluster-7962.0,Cluster-6107.7191,Cluster-6107.18449,Cluster-6107.9668,Cluster-6107.8375,Cluster-6107.11541,Cluster-6107.9798,Cluster-6107.14042,Cluster-6107.5564,Cluster-6107.2851,Cluster-6107.1290
GO:0006023	aminoglycan biosynthetic process	biological_process	0.62047	1	1	377	42	16335	Cluster-6107.12345
GO:0006165	nucleoside diphosphate phosphorylation	biological_process	0.62112	1	2	377	89	16335	Cluster-6107.1290,Cluster-6107.8375
GO:0046939	nucleotide phosphorylation	biological_process	0.62112	1	2	377	89	16335	Cluster-6107.8375,Cluster-6107.1290
GO:0009117	nucleotide metabolic process	biological_process	0.62233	1	13	377	576	16335	Cluster-6107.5967,Cluster-6107.18449,Cluster-6107.9668,Cluster-6107.8375,Cluster-6107.7191,Cluster-6107.9798,Cluster-6107.5898,Cluster-6107.1290,Cluster-6107.9396,Cluster-6107.9009,Cluster-6107.7170,Cluster-7962.0,Cluster-6107.7961
GO:0051276	chromosome organization	biological_process	0.62303	1	7	377	290	16335	Cluster-6107.5987,Cluster-6107.14089,Cluster-6107.9180,Cluster-6107.16517,Cluster-6107.1500,Cluster-6107.1379,Cluster-6107.14829
GO:1901659	glycosyl compound biosynthetic process	biological_process	0.62337	1	3	377	132	16335	Cluster-6107.9798,Cluster-6107.5967,Cluster-6107.5898
GO:0016638	oxidoreductase activity, acting on the CH-NH2 group of donors	molecular_function	0.62451	1	1	377	40	16335	Cluster-6107.16585
GO:1902600	hydrogen ion transmembrane transport	biological_process	0.62519	1	4	377	173	16335	Cluster-6107.5898,Cluster-6107.5967,Cluster-6107.14457,Cluster-6107.9798
GO:0016791	phosphatase activity	molecular_function	0.62765	1	4	377	171	16335	Cluster-6107.12627,Cluster-6107.2851,Cluster-6107.14089,Cluster-6107.1265
GO:0043565	sequence-specific DNA binding	molecular_function	0.62927	1	7	377	311	16335	Cluster-6107.4096,Cluster-6107.4932,Cluster-6107.9305,Cluster-5656.0,Cluster-6107.7985,Cluster-6107.2556,Cluster-6107.7550
GO:0019001	guanyl nucleotide binding	molecular_function	0.63053	1	10	377	419	16335	Cluster-6107.5564,Cluster-6107.2851,Cluster-6107.5967,Cluster-6107.19945,Cluster-6107.16489,Cluster-6107.10947,Cluster-6107.21251,Cluster-5795.0,Cluster-6107.1265,Cluster-6107.12607
GO:0016679	oxidoreductase activity, acting on diphenols and related substances as donors	molecular_function	0.63053	1	1	377	43	16335	Cluster-6107.2263
GO:0005576	extracellular region	cellular_component	0.631	1	16	377	705	16335	Cluster-6107.11724,Cluster-6107.3665,Cluster-6107.12142,Cluster-6107.4543,Cluster-6107.8392,Cluster-6107.9931,Cluster-6107.122,Cluster-6107.11216,Cluster-6107.8634,Cluster-6107.6952,Cluster-6107.548,Cluster-6107.10578,Cluster-6107.1608,Cluster-6107.4932,Cluster-6107.14089,Cluster-6107.11235
GO:0070972	protein localization to endoplasmic reticulum	biological_process	0.63122	1	2	377	83	16335	Cluster-6107.13855,Cluster-6107.5564
GO:0009306	protein secretion	biological_process	0.63362	1	1	377	40	16335	Cluster-6107.10057
GO:0009150	purine ribonucleotide metabolic process	biological_process	0.63394	1	9	377	405	16335	Cluster-6107.7170,Cluster-6107.7191,Cluster-6107.5967,Cluster-6107.18449,Cluster-6107.8375,Cluster-6107.9668,Cluster-6107.9798,Cluster-6107.1290,Cluster-6107.5898
GO:0007218	neuropeptide signaling pathway	biological_process	0.63598	1	1	377	41	16335	Cluster-6107.3665
GO:0009060	aerobic respiration	biological_process	0.63599	1	1	377	44	16335	Cluster-6107.9668
GO:0015980	energy derivation by oxidation of organic compounds	biological_process	0.63679	1	5	377	227	16335	Cluster-6107.7170,Cluster-6107.6148,Cluster-6107.9668,Cluster-6107.6002,Cluster-6107.7191
GO:0006805	xenobiotic metabolic process	biological_process	0.63794	1	1	377	38	16335	Cluster-6107.12627
GO:0009410	response to xenobiotic stimulus	biological_process	0.63794	1	1	377	38	16335	Cluster-6107.12627
GO:0071466	cellular response to xenobiotic stimulus	biological_process	0.63794	1	1	377	38	16335	Cluster-6107.12627
GO:0016023	cytoplasmic membrane-bounded vesicle	cellular_component	0.63817	1	2	377	83	16335	Cluster-1126.0,Cluster-6107.18991
GO:0006417	regulation of translation	biological_process	0.63876	1	5	377	203	16335	Cluster-6107.13000,Cluster-6107.7170,Cluster-6107.5708,Cluster-6107.14727,Cluster-6107.15174
GO:0034248	regulation of cellular amide metabolic process	biological_process	0.63876	1	5	377	203	16335	Cluster-6107.5708,Cluster-6107.14727,Cluster-6107.7170,Cluster-6107.13000,Cluster-6107.15174
GO:0008194	UDP-glycosyltransferase activity	molecular_function	0.6408	1	3	377	134	16335	Cluster-6107.12607,Cluster-6107.6148,Cluster-6107.7639
GO:0009126	purine nucleoside monophosphate metabolic process	biological_process	0.64094	1	8	377	362	16335	Cluster-6107.9798,Cluster-6107.5967,Cluster-6107.18449,Cluster-6107.8375,Cluster-6107.9668,Cluster-6107.7191,Cluster-6107.5898,Cluster-6107.1290
GO:0009167	purine ribonucleoside monophosphate metabolic process	biological_process	0.64094	1	8	377	362	16335	Cluster-6107.1290,Cluster-6107.5898,Cluster-6107.7191,Cluster-6107.18449,Cluster-6107.5967,Cluster-6107.8375,Cluster-6107.9668,Cluster-6107.9798
GO:0002682	regulation of immune system process	biological_process	0.64121	1	1	377	42	16335	Cluster-6107.14089
GO:0044036	cell wall macromolecule metabolic process	biological_process	0.64163	1	1	377	49	16335	Cluster-6107.12345
GO:0046873	metal ion transmembrane transporter activity	molecular_function	0.64221	1	8	377	349	16335	Cluster-6107.962,Cluster-7617.0,Cluster-6107.11341,Cluster-6107.18009,Cluster-6107.3871,Cluster-7562.0,Cluster-6107.13696,Cluster-6107.13660
GO:0032774	RNA biosynthetic process	biological_process	0.64244	1	42	377	1813	16335	Cluster-6107.4096,Cluster-6107.10404,Cluster-6107.13873,Cluster-6107.18495,Cluster-6107.19289,Cluster-6748.0,Cluster-6107.10947,Cluster-6107.6229,Cluster-6107.7643,Cluster-6107.2534,Cluster-6107.7961,Cluster-6107.9305,Cluster-6107.7550,Cluster-6107.3365,Cluster-6107.1384,Cluster-6107.3625,Cluster-6107.5898,Cluster-6107.2444,Cluster-6107.4906,Cluster-6107.20113,Cluster-6107.9391,Cluster-6107.19073…
GO:0004180	carboxypeptidase activity	molecular_function	0.64325	1	1	377	42	16335	Cluster-6107.23094
GO:0010608	posttranscriptional regulation of gene expression	biological_process	0.64328	1	5	377	204	16335	Cluster-6107.15174,Cluster-6107.14727,Cluster-6107.5708,Cluster-6107.13000,Cluster-6107.7170
GO:0006753	nucleoside phosphate metabolic process	biological_process	0.64341	1	13	377	585	16335	Cluster-7962.0,Cluster-6107.7961,Cluster-6107.9009,Cluster-6107.7170,Cluster-6107.9396,Cluster-6107.1290,Cluster-6107.5898,Cluster-6107.9798,Cluster-6107.8375,Cluster-6107.5967,Cluster-6107.18449,Cluster-6107.9668,Cluster-6107.7191
GO:0070011	peptidase activity, acting on L-amino acid peptides	molecular_function	0.64368	1	16	377	703	16335	Cluster-6107.11840,Cluster-6107.1913,Cluster-6107.18918,Cluster-6107.7868,Cluster-6107.11156,Cluster-6107.14727,Cluster-6107.13816,Cluster-6107.3439,Cluster-6107.23094,Cluster-6107.16039,Cluster-6107.9180,Cluster-6107.10947,Cluster-6107.10871,Cluster-6107.16170,Cluster-6107.11341,Cluster-6107.14427
GO:0005516	calmodulin binding	molecular_function	0.64497	1	1	377	39	16335	Cluster-6107.16585
GO:0000793	condensed chromosome	cellular_component	0.64631	1	2	377	83	16335	Cluster-6107.17434,Cluster-6107.9931
GO:0005672	transcription factor TFIIA complex	cellular_component	0.647	1	1	377	38	16335	Cluster-6107.10947
GO:0035639	purine ribonucleoside triphosphate binding	molecular_function	0.64821	1	54	377	2221	16335	Cluster-6107.19457,Cluster-6107.5967,Cluster-6107.16205,Cluster-6107.19073,Cluster-6107.1974,Cluster-6107.2444,Cluster-6107.5898,Cluster-5795.0,Cluster-6107.18714,Cluster-6107.21251,Cluster-6107.8626,Cluster-6107.9453,Cluster-6107.1265,Cluster-6107.11432,Cluster-6107.7620,Cluster-6107.17006,Cluster-6107.12529,Cluster-6107.6741,Cluster-6107.16489,Cluster-6107.14829,Cluster-6107.18449,Cluster-6107.…
GO:0031988	membrane-bounded vesicle	cellular_component	0.64865	1	2	377	86	16335	Cluster-1126.0,Cluster-6107.18991
GO:0044271	cellular nitrogen compound biosynthetic process	biological_process	0.64983	1	68	377	2917	16335	Cluster-6107.5319,Cluster-6107.14457,Cluster-6107.7170,Cluster-6107.7172,Cluster-6107.3978,Cluster-6107.10159,Cluster-6107.22008,Cluster-6107.258,Cluster-6107.20477,Cluster-6107.7923,Cluster-6107.5659,Cluster-7962.0,Cluster-6107.16170,Cluster-6107.12345,Cluster-6107.5708,Cluster-6107.3365,Cluster-6107.6457,Cluster-6107.7961,Cluster-6107.9305,Cluster-6107.6487,Cluster-6107.4486,Cluster-6107.13181,…
GO:0044724	single-organism carbohydrate catabolic process	biological_process	0.6501	1	2	377	96	16335	Cluster-6107.1290,Cluster-6107.8375
GO:0006855	drug transmembrane transport	biological_process	0.65142	1	1	377	47	16335	Cluster-6107.2375
GO:0015893	drug transport	biological_process	0.65142	1	1	377	47	16335	Cluster-6107.2375
GO:0006163	purine nucleotide metabolic process	biological_process	0.65233	1	9	377	412	16335	Cluster-6107.5898,Cluster-6107.1290,Cluster-6107.9798,Cluster-6107.7191,Cluster-6107.5967,Cluster-6107.18449,Cluster-6107.9668,Cluster-6107.8375,Cluster-6107.7170
GO:0005882	intermediate filament	cellular_component	0.65364	1	1	377	39	16335	Cluster-6107.5878
GO:0045111	intermediate filament cytoskeleton	cellular_component	0.65364	1	1	377	39	16335	Cluster-6107.5878
GO:0016835	carbon-oxygen lyase activity	molecular_function	0.65397	1	3	377	136	16335	Cluster-6107.13181,Cluster-6107.12414,Cluster-6107.962
GO:0006355	regulation of transcription, DNA-templated	biological_process	0.65535	1	34	377	1488	16335	Cluster-6107.4096,Cluster-6107.10404,Cluster-6107.13873,Cluster-6107.19289,Cluster-6107.18495,Cluster-6107.7643,Cluster-6107.6229,Cluster-6107.2534,Cluster-6107.7961,Cluster-6107.9305,Cluster-6107.1384,Cluster-6107.3625,Cluster-6107.7550,Cluster-6107.3365,Cluster-6107.4906,Cluster-6107.20113,Cluster-6107.2444,Cluster-6107.19073,Cluster-6107.9391,Cluster-6107.5659,Cluster-6107.6857,Cluster-6107.99…
GO:1903506	regulation of nucleic acid-templated transcription	biological_process	0.65535	1	34	377	1488	16335	Cluster-6107.9798,Cluster-6107.12345,Cluster-6107.9931,Cluster-6107.6857,Cluster-6107.5659,Cluster-6107.22008,Cluster-6107.3978,Cluster-6107.7923,Cluster-6107.4932,Cluster-6107.20477,Cluster-1537.0,Cluster-6107.2556,Cluster-6107.7172,Cluster-6107.17642,Cluster-6107.10498,Cluster-6107.2534,Cluster-6107.6229,Cluster-6107.7643,Cluster-6107.19289,Cluster-6107.18495,Cluster-6107.13873,Cluster-6107.409…
GO:0006605	protein targeting	biological_process	0.65685	1	4	377	176	16335	Cluster-6107.11998,Cluster-6107.18564,Cluster-7115.0,Cluster-6107.5564
GO:0009259	ribonucleotide metabolic process	biological_process	0.65703	1	9	377	414	16335	Cluster-6107.7170,Cluster-6107.1290,Cluster-6107.5898,Cluster-6107.5967,Cluster-6107.8375,Cluster-6107.18449,Cluster-6107.9668,Cluster-6107.7191,Cluster-6107.9798
GO:0009605	response to external stimulus	biological_process	0.65729	1	5	377	232	16335	Cluster-6107.13873,Cluster-6107.17642,Cluster-6107.10159,Cluster-6107.13816,Cluster-6107.14196
GO:0010033	response to organic substance	biological_process	0.66019	1	2	377	92	16335	Cluster-6107.18449,Cluster-6107.2534
GO:1901564	organonitrogen compound metabolic process	biological_process	0.66111	1	58	377	2496	16335	Cluster-6107.258,Cluster-6107.13000,Cluster-6107.14727,Cluster-7617.0,Cluster-6107.10159,Cluster-6107.12414,Cluster-6107.9009,Cluster-6107.7170,Cluster-6107.2556,Cluster-6107.9396,Cluster-6107.14457,Cluster-6107.18564,Cluster-6107.5564,Cluster-6107.14042,Cluster-6107.9713,Cluster-6107.5708,Cluster-6107.2851,Cluster-6107.16585,Cluster-6107.6567,Cluster-6107.12345,Cluster-6107.8375,Cluster-6107.966…
GO:0061025	membrane fusion	biological_process	0.66178	1	1	377	42	16335	Cluster-6107.12006
GO:0051129	negative regulation of cellular component organization	biological_process	0.662	1	1	377	40	16335	Cluster-6107.1500
GO:0015238	drug transmembrane transporter activity	molecular_function	0.66257	1	1	377	49	16335	Cluster-6107.2375
GO:0090484	drug transporter activity	molecular_function	0.66257	1	1	377	49	16335	Cluster-6107.2375
GO:0010468	regulation of gene expression	biological_process	0.6628	1	40	377	1725	16335	Cluster-1537.0,Cluster-6107.2556,Cluster-6107.7172,Cluster-6107.7170,Cluster-6107.10498,Cluster-6107.17642,Cluster-6107.22008,Cluster-6107.3978,Cluster-6107.7923,Cluster-6107.14727,Cluster-6107.4932,Cluster-6107.13000,Cluster-6107.20477,Cluster-6107.6857,Cluster-6107.5659,Cluster-6107.9798,Cluster-6107.15174,Cluster-6107.12345,Cluster-6107.5708,Cluster-6107.9931,Cluster-6107.3365,Cluster-6107.755…
GO:0004812	aminoacyl-tRNA ligase activity	molecular_function	0.66344	1	2	377	97	16335	Cluster-6107.1974,Cluster-6107.16205
GO:0004672	protein kinase activity	molecular_function	0.66346	1	22	377	901	16335	Cluster-6107.6567,Cluster-6107.12006,Cluster-6107.8638,Cluster-6107.11991,Cluster-6107.12029,Cluster-6107.2935,Cluster-2597.0,Cluster-6107.17802,Cluster-6107.4274,Cluster-6107.13660,Cluster-6107.10282,Cluster-6107.13798,Cluster-6107.16734,Cluster-6107.3439,Cluster-6107.6741,Cluster-6107.11432,Cluster-6107.12529,Cluster-6107.17006,Cluster-6107.22036,Cluster-6107.2859,Cluster-6107.18714,Cluster-610…
GO:0044281	small molecule metabolic process	biological_process	0.6636	1	44	377	1916	16335	Cluster-6107.2488,Cluster-6107.14089,Cluster-6107.8886,Cluster-6107.5898,Cluster-6107.8537,Cluster-6107.13181,Cluster-6107.5967,Cluster-6107.16205,Cluster-6107.1974,Cluster-6107.7961,Cluster-6107.1913,Cluster-6107.12006,Cluster-6107.1290,Cluster-6107.18449,Cluster-6107.11341,Cluster-6107.3871,Cluster-6107.4096,Cluster-6107.10404,Cluster-7617.0,Cluster-6107.3991,Cluster-6107.12414,Cluster-6107.900…
GO:0016462	pyrophosphatase activity	molecular_function	0.66361	1	19	377	802	16335	Cluster-6107.18000,Cluster-6107.5198,Cluster-6107.2851,Cluster-6107.5564,Cluster-6107.12006,Cluster-6107.20289,Cluster-6107.7405,Cluster-6107.8207,Cluster-6107.19945,Cluster-6107.19457,Cluster-6107.5967,Cluster-6107.1265,Cluster-6107.1913,Cluster-6107.12607,Cluster-5795.0,Cluster-6107.21251,Cluster-6107.9261,Cluster-6107.16489,Cluster-6107.7620
GO:0097159	organic cyclic compound binding	molecular_function	0.6637	1	129	377	5394	16335	Cluster-6107.5898,Cluster-6107.2444,Cluster-6107.2488,Cluster-6107.20113,Cluster-6107.9391,Cluster-6107.2309,Cluster-6107.6741,Cluster-6107.6487,Cluster-6107.7620,Cluster-6107.3365,Cluster-5795.0,Cluster-6107.14645,Cluster-6107.7577,Cluster-6107.7643,Cluster-6107.2534,Cluster-4805.0,Cluster-6107.7405,Cluster-6107.10404,Cluster-6107.8207,Cluster-6107.4274,Cluster-6107.20782,Cluster-6107.4913,Clust…
GO:1901363	heterocyclic compound binding	molecular_function	0.6637	1	129	377	5394	16335	Cluster-8163.0,Cluster-6107.18000,Cluster-6107.18190,Cluster-6107.12006,Cluster-6107.2935,Cluster-6107.19073,Cluster-6107.19457,Cluster-6107.5967,Cluster-6107.15788,Cluster-6107.1384,Cluster-6107.18714,Cluster-6107.21251,Cluster-6516.1,Cluster-6107.11432,Cluster-6107.17130,Cluster-6107.3404,Cluster-6107.9798,Cluster-6107.14042,Cluster-6107.5564,Cluster-6107.9931,Cluster-6107.6857,Cluster-2597.0,C…
GO:0033043	regulation of organelle organization	biological_process	0.66379	1	2	377	85	16335	Cluster-6107.8425,Cluster-6107.1500
GO:0009161	ribonucleoside monophosphate metabolic process	biological_process	0.66504	1	8	377	371	16335	Cluster-6107.9798,Cluster-6107.5967,Cluster-6107.9668,Cluster-6107.18449,Cluster-6107.8375,Cluster-6107.7191,Cluster-6107.5898,Cluster-6107.1290
GO:0006818	hydrogen transport	biological_process	0.66551	1	7	377	320	16335	Cluster-6107.5898,Cluster-6107.9798,Cluster-6107.9668,Cluster-6107.5967,Cluster-6107.22417,Cluster-6107.7191,Cluster-6107.14457
GO:0015992	proton transport	biological_process	0.66551	1	7	377	320	16335	Cluster-6107.5898,Cluster-6107.9798,Cluster-6107.9668,Cluster-6107.5967,Cluster-6107.7191,Cluster-6107.22417,Cluster-6107.14457
GO:0006399	tRNA metabolic process	biological_process	0.66575	1	9	377	405	16335	Cluster-6107.7620,Cluster-6107.6857,Cluster-6107.8537,Cluster-6107.5987,Cluster-6107.8099,Cluster-6107.16170,Cluster-6107.12414,Cluster-6107.16205,Cluster-6107.1974
GO:0006470	protein dephosphorylation	biological_process	0.6666	1	1	377	43	16335	Cluster-6107.14089
GO:0000428	DNA-directed RNA polymerase complex	cellular_component	0.66681	1	2	377	88	16335	Cluster-6748.0,Cluster-6107.10947
GO:0055029	nuclear DNA-directed RNA polymerase complex	cellular_component	0.66681	1	2	377	88	16335	Cluster-6748.0,Cluster-6107.10947
GO:0050661	NADP binding	molecular_function	0.66819	1	1	377	45	16335	Cluster-6107.16170
GO:0015291	secondary active transmembrane transporter activity	molecular_function	0.66901	1	2	377	104	16335	Cluster-6107.16437,Cluster-6107.2375
GO:0098805	whole membrane	cellular_component	0.6696	1	4	377	176	16335	Cluster-6107.11203,Cluster-6107.12006,Cluster-1126.0,Cluster-6107.11998
GO:0048193	Golgi vesicle transport	biological_process	0.6748	1	3	377	129	16335	Cluster-6107.1500,Cluster-6107.8079,Cluster-6107.13816
GO:2001141	regulation of RNA biosynthetic process	biological_process	0.67484	1	34	377	1500	16335	Cluster-6107.2556,Cluster-1537.0,Cluster-6107.17642,Cluster-6107.10498,Cluster-6107.7172,Cluster-6107.3978,Cluster-6107.22008,Cluster-6107.20477,Cluster-6107.4932,Cluster-6107.7923,Cluster-6107.6857,Cluster-6107.5659,Cluster-6107.9798,Cluster-6107.9931,Cluster-6107.12345,Cluster-6107.1384,Cluster-6107.3625,Cluster-6107.7550,Cluster-6107.3365,Cluster-6107.9305,Cluster-6107.7961,Cluster-6107.19073,…
GO:0006418	tRNA aminoacylation for protein translation	biological_process	0.6765	1	2	377	99	16335	Cluster-6107.1974,Cluster-6107.16205
GO:0042493	response to drug	biological_process	0.67712	1	1	377	50	16335	Cluster-6107.2375
GO:0044033	multi-organism metabolic process	biological_process	0.67822	1	1	377	45	16335	Cluster-6107.7170
GO:0009132	nucleoside diphosphate metabolic process	biological_process	0.6784	1	2	377	99	16335	Cluster-6107.8375,Cluster-6107.1290
GO:0018130	heterocycle biosynthetic process	biological_process	0.67941	1	53	377	2305	16335	Cluster-6107.6457,Cluster-6107.7961,Cluster-6107.9305,Cluster-6107.1384,Cluster-6107.3625,Cluster-6107.7550,Cluster-6107.3365,Cluster-6107.4906,Cluster-6107.20113,Cluster-6107.962,Cluster-6107.2444,Cluster-6107.8537,Cluster-6107.5898,Cluster-6107.13181,Cluster-6107.5967,Cluster-6107.19073,Cluster-6107.9391,Cluster-6107.10404,Cluster-6107.4096,Cluster-6107.13873,Cluster-6107.10947,Cluster-6748.0,C…
GO:0006091	generation of precursor metabolites and energy	biological_process	0.68023	1	9	377	424	16335	Cluster-6107.7170,Cluster-6107.6002,Cluster-6107.1290,Cluster-6107.6148,Cluster-8394.0,Cluster-6107.9668,Cluster-6107.5967,Cluster-6107.8375,Cluster-6107.7191
GO:0022414	reproductive process	biological_process	0.68036	1	3	377	140	16335	Cluster-6107.6567,Cluster-6107.4543,Cluster-6107.2042
GO:2000112	regulation of cellular macromolecule biosynthetic process	biological_process	0.68172	1	39	377	1697	16335	Cluster-6107.2444,Cluster-6107.20113,Cluster-6107.4906,Cluster-6107.9391,Cluster-6107.19073,Cluster-6107.7961,Cluster-6107.9305,Cluster-6107.3365,Cluster-6107.7550,Cluster-6107.3625,Cluster-6107.1384,Cluster-6107.6229,Cluster-6107.7643,Cluster-6107.2534,Cluster-6107.13873,Cluster-6107.4096,Cluster-6107.10404,Cluster-6107.19289,Cluster-6107.18495,Cluster-6107.7923,Cluster-6107.14727,Cluster-6107.1…
GO:0016597	amino acid binding	molecular_function	0.68217	1	1	377	43	16335	Cluster-6107.2734
GO:0038023	signaling receptor activity	molecular_function	0.68257	1	4	377	182	16335	Cluster-6107.10367,Cluster-6107.13660,Cluster-8394.0,Cluster-6107.2846
GO:0019842	vitamin binding	molecular_function	0.68275	1	1	377	46	16335	Cluster-6107.10086
GO:0070925	organelle assembly	biological_process	0.68302	1	2	377	91	16335	Cluster-6107.14089,Cluster-6107.9180
GO:0017004	cytochrome complex assembly	biological_process	0.68306	1	1	377	48	16335	Cluster-6107.14427
GO:0004857	enzyme inhibitor activity	molecular_function	0.68378	1	3	377	152	16335	Cluster-1717.0,Cluster-6107.15250,Cluster-6107.20657
GO:0044424	intracellular part	cellular_component	0.68544	1	111	377	4715	16335	Cluster-6107.17434,Cluster-6107.7985,Cluster-6107.2556,Cluster-6107.9624,Cluster-1537.0,Cluster-6107.10498,Cluster-6107.349,Cluster-6107.10578,Cluster-6107.19619,Cluster-6107.13855,Cluster-6107.12414,Cluster-6107.15250,Cluster-6107.12538,Cluster-6107.2948,Cluster-6107.14727,Cluster-6107.4932,Cluster-6107.10509,Cluster-6107.19734,Cluster-6107.9180,Cluster-6107.8079,Cluster-6107.9798,Cluster-6107.1…
GO:0006497	protein lipidation	biological_process	0.68561	1	1	377	47	16335	Cluster-6107.10808
GO:0006506	GPI anchor biosynthetic process	biological_process	0.68561	1	1	377	47	16335	Cluster-6107.10808
GO:0006661	phosphatidylinositol biosynthetic process	biological_process	0.68561	1	1	377	47	16335	Cluster-6107.10808
GO:0006771	riboflavin metabolic process	biological_process	0.686	1	1	377	43	16335	Cluster-6107.12627
GO:0042726	flavin-containing compound metabolic process	biological_process	0.686	1	1	377	43	16335	Cluster-6107.12627
GO:0016887	ATPase activity	molecular_function	0.68603	1	11	377	485	16335	Cluster-6107.19945,Cluster-6107.18000,Cluster-6107.5967,Cluster-6107.2851,Cluster-6107.5564,Cluster-6107.1265,Cluster-6107.12607,Cluster-6107.21251,Cluster-6107.16489,Cluster-6107.7620,Cluster-6107.7405
GO:0006950	response to stress	biological_process	0.68624	1	20	377	917	16335	Cluster-6107.10193,Cluster-6107.10578,Cluster-6107.8730,Cluster-6107.10159,Cluster-6107.1265,Cluster-6107.8634,Cluster-6107.22036,Cluster-6107.8626,Cluster-6107.5795,Cluster-6107.6741,Cluster-6107.11492,Cluster-6107.17642,Cluster-6107.3871,Cluster-6107.15369,Cluster-6107.5600,Cluster-6107.18255,Cluster-6107.6002,Cluster-6107.10381,Cluster-6107.16437,Cluster-6107.13873
GO:0009123	nucleoside monophosphate metabolic process	biological_process	0.6878	1	8	377	378	16335	Cluster-6107.9668,Cluster-6107.5967,Cluster-6107.18449,Cluster-6107.8375,Cluster-6107.7191,Cluster-6107.9798,Cluster-6107.5898,Cluster-6107.1290
GO:0031683	G-protein beta/gamma-subunit complex binding	molecular_function	0.68815	1	1	377	44	16335	Cluster-6107.12607
GO:0044454	nuclear chromosome part	cellular_component	0.6889	1	2	377	88	16335	Cluster-6107.9931,Cluster-6107.17434
GO:0044431	Golgi apparatus part	cellular_component	0.68891	1	2	377	91	16335	Cluster-6107.8079,Cluster-1126.0
GO:0005267	potassium channel activity	molecular_function	0.68939	1	1	377	44	16335	Cluster-6107.13660
GO:0010941	regulation of cell death	biological_process	0.69035	1	1	377	44	16335	Cluster-6107.10159
GO:0042981	regulation of apoptotic process	biological_process	0.69035	1	1	377	44	16335	Cluster-6107.10159
GO:0043067	regulation of programmed cell death	biological_process	0.69035	1	1	377	44	16335	Cluster-6107.10159
GO:0033179	proton-transporting V-type ATPase, V0 domain	cellular_component	0.69104	1	1	377	45	16335	Cluster-6107.14457
GO:0042158	lipoprotein biosynthetic process	biological_process	0.69246	1	1	377	48	16335	Cluster-6107.10808
GO:0070647	protein modification by small protein conjugation or removal	biological_process	0.69428	1	7	377	307	16335	Cluster-6107.3463,Cluster-6107.20612,Cluster-6107.9931,Cluster-6107.9624,Cluster-6107.18368,Cluster-6107.7388,Cluster-6107.20657
GO:0051641	cellular localization	biological_process	0.6946	1	20	377	844	16335	Cluster-1126.0,Cluster-6107.8273,Cluster-6107.11998,Cluster-6107.2309,Cluster-6107.13855,Cluster-6107.14996,Cluster-6107.13816,Cluster-6107.6748,Cluster-6107.10057,Cluster-6107.5472,Cluster-6107.18714,Cluster-6107.16236,Cluster-6107.18564,Cluster-6107.5564,Cluster-6107.14253,Cluster-6107.11203,Cluster-6107.8079,Cluster-6107.1500,Cluster-2597.0,Cluster-7115.0
GO:0000155	phosphorelay sensor kinase activity	molecular_function	0.69527	1	1	377	43	16335	Cluster-6107.13660
GO:0008238	exopeptidase activity	molecular_function	0.69614	1	2	377	97	16335	Cluster-6107.1913,Cluster-6107.23094
GO:0003712	transcription cofactor activity	molecular_function	0.6963	1	3	377	141	16335	Cluster-6107.10498,Cluster-1537.0,Cluster-6107.3365
GO:0008037	cell recognition	biological_process	0.69824	1	1	377	45	16335	Cluster-6107.6567
GO:0009856	pollination	biological_process	0.69824	1	1	377	45	16335	Cluster-6107.6567
GO:0009875	pollen-pistil interaction	biological_process	0.69824	1	1	377	45	16335	Cluster-6107.6567
GO:0048544	recognition of pollen	biological_process	0.69824	1	1	377	45	16335	Cluster-6107.6567
GO:0051128	regulation of cellular component organization	biological_process	0.69906	1	3	377	142	16335	Cluster-6107.1500,Cluster-6107.8079,Cluster-6107.8425
GO:0042546	cell wall biogenesis	biological_process	0.69907	1	1	377	51	16335	Cluster-6107.12345
GO:0010556	regulation of macromolecule biosynthetic process	biological_process	0.69941	1	39	377	1709	16335	Cluster-6107.1384,Cluster-6107.3625,Cluster-6107.7550,Cluster-6107.3365,Cluster-6107.7961,Cluster-6107.9305,Cluster-6107.19073,Cluster-6107.9391,Cluster-6107.4906,Cluster-6107.20113,Cluster-6107.2444,Cluster-6107.19289,Cluster-6107.18495,Cluster-6107.4096,Cluster-6107.10404,Cluster-6107.13873,Cluster-6107.2534,Cluster-6107.7643,Cluster-6107.6229,Cluster-6107.2556,Cluster-1537.0,Cluster-6107.17642…
GO:0031326	regulation of cellular biosynthetic process	biological_process	0.69941	1	39	377	1709	16335	Cluster-6107.6229,Cluster-6107.7643,Cluster-6107.2534,Cluster-6107.4096,Cluster-6107.10404,Cluster-6107.13873,Cluster-6107.18495,Cluster-6107.19289,Cluster-6107.2444,Cluster-6107.4906,Cluster-6107.20113,Cluster-6107.9391,Cluster-6107.19073,Cluster-6107.7961,Cluster-6107.9305,Cluster-6107.7550,Cluster-6107.3365,Cluster-6107.1384,Cluster-6107.3625,Cluster-6107.5708,Cluster-6107.9931,Cluster-6107.12…
GO:0010506	regulation of autophagy	biological_process	0.70385	1	1	377	48	16335	Cluster-6107.12006
GO:0006094	gluconeogenesis	biological_process	0.70578	1	2	377	104	16335	Cluster-6107.1290,Cluster-6107.8375
GO:0019319	hexose biosynthetic process	biological_process	0.70578	1	2	377	104	16335	Cluster-6107.1290,Cluster-6107.8375
GO:0046364	monosaccharide biosynthetic process	biological_process	0.70578	1	2	377	104	16335	Cluster-6107.1290,Cluster-6107.8375
GO:0051082	unfolded protein binding	molecular_function	0.706	1	2	377	99	16335	Cluster-6107.8626,Cluster-6107.7923
GO:0009889	regulation of biosynthetic process	biological_process	0.70616	1	39	377	1713	16335	Cluster-6107.20113,Cluster-6107.4906,Cluster-6107.2444,Cluster-6107.19073,Cluster-6107.9391,Cluster-6107.9305,Cluster-6107.7961,Cluster-6107.3625,Cluster-6107.1384,Cluster-6107.3365,Cluster-6107.7550,Cluster-6107.7643,Cluster-6107.6229,Cluster-6107.2534,Cluster-6107.13873,Cluster-6107.4096,Cluster-6107.10404,Cluster-6107.18495,Cluster-6107.19289,Cluster-6107.4932,Cluster-6107.13000,Cluster-6107.2…
GO:0043234	protein complex	cellular_component	0.7067	1	66	377	2818	16335	Cluster-6107.3463,Cluster-6107.11203,Cluster-6107.9668,Cluster-6107.20657,Cluster-6107.12345,Cluster-6107.5708,Cluster-6107.1379,Cluster-6107.14457,Cluster-6107.18564,Cluster-6107.9543,Cluster-6107.7170,Cluster-6107.7172,Cluster-6107.3978,Cluster-6107.20477,Cluster-7314.0,Cluster-6107.7923,Cluster-6107.10947,Cluster-7115.0,Cluster-6107.18495,Cluster-6107.8207,Cluster-6107.8462,Cluster-6107.4096,C…
GO:0046474	glycerophospholipid biosynthetic process	biological_process	0.70713	1	1	377	50	16335	Cluster-6107.10808
GO:0000989	transcription factor activity, transcription factor binding	molecular_function	0.70762	1	3	377	144	16335	Cluster-6107.10498,Cluster-6107.3365,Cluster-1537.0
GO:0012505	endomembrane system	cellular_component	0.71058	1	10	377	452	16335	Cluster-6107.5708,Cluster-1126.0,Cluster-7314.0,Cluster-6107.13855,Cluster-6107.5472,Cluster-6107.11203,Cluster-6107.9290,Cluster-7115.0,Cluster-6107.8079,Cluster-6107.10808
GO:0006606	protein import into nucleus	biological_process	0.71082	1	1	377	45	16335	Cluster-6107.18564
GO:0034504	protein localization to nucleus	biological_process	0.71082	1	1	377	45	16335	Cluster-6107.18564
GO:0044744	protein targeting to nucleus	biological_process	0.71082	1	1	377	45	16335	Cluster-6107.18564
GO:0051170	nuclear import	biological_process	0.71082	1	1	377	45	16335	Cluster-6107.18564
GO:1902593	single-organism nuclear import	biological_process	0.71082	1	1	377	45	16335	Cluster-6107.18564
GO:0051259	protein oligomerization	biological_process	0.71119	1	1	377	49	16335	Cluster-6107.548
GO:0016311	dephosphorylation	biological_process	0.71151	1	1	377	49	16335	Cluster-6107.14089
GO:0008233	peptidase activity	molecular_function	0.71396	1	17	377	781	16335	Cluster-6107.13816,Cluster-6107.3439,Cluster-6107.14727,Cluster-6107.11156,Cluster-6107.7868,Cluster-6107.18918,Cluster-6107.1913,Cluster-6107.11840,Cluster-6107.14427,Cluster-6107.11341,Cluster-6107.16170,Cluster-6107.10871,Cluster-6107.5708,Cluster-6107.10947,Cluster-6107.9180,Cluster-6107.16039,Cluster-6107.23094
GO:0072521	purine-containing compound metabolic process	biological_process	0.7151	1	15	377	697	16335	Cluster-6107.1290,Cluster-6107.5898,Cluster-6107.14042,Cluster-6107.11541,Cluster-6107.9798,Cluster-6107.7191,Cluster-6107.5967,Cluster-6107.8375,Cluster-6107.18449,Cluster-6107.9668,Cluster-6107.7170,Cluster-6107.4096,Cluster-6107.10404,Cluster-6107.1913,Cluster-6107.18564
GO:0031410	cytoplasmic vesicle	cellular_component	0.71512	1	2	377	98	16335	Cluster-1126.0,Cluster-6107.18991
GO:0046486	glycerolipid metabolic process	biological_process	0.71558	1	4	377	195	16335	Cluster-6107.10808,Cluster-6107.14996,Cluster-6107.13855,Cluster-6107.8273
GO:0008375	acetylglucosaminyltransferase activity	molecular_function	0.7196	1	1	377	50	16335	Cluster-6107.7639
GO:0005794	Golgi apparatus	cellular_component	0.72119	1	2	377	97	16335	Cluster-6107.8079,Cluster-1126.0
GO:0005342	organic acid transmembrane transporter activity	molecular_function	0.72265	1	1	377	68	16335	Cluster-6107.7033
GO:0046943	carboxylic acid transmembrane transporter activity	molecular_function	0.72265	1	1	377	68	16335	Cluster-6107.7033
GO:0019013	viral nucleocapsid	cellular_component	0.72292	1	1	377	52	16335	Cluster-6107.8375
GO:0001883	purine nucleoside binding	molecular_function	0.72344	1	54	377	2295	16335	Cluster-6107.17802,Cluster-2597.0,Cluster-6107.16517,Cluster-6107.1500,Cluster-6107.10282,Cluster-6107.9798,Cluster-6107.6567,Cluster-6107.2851,Cluster-6107.11991,Cluster-6107.8099,Cluster-6107.5564,Cluster-6107.12607,Cluster-6107.22036,Cluster-6107.2859,Cluster-5656.0,Cluster-6107.4880,Cluster-6107.3439,Cluster-6107.16734,Cluster-6107.19945,Cluster-6107.4913,Cluster-7920.0,Cluster-6107.10509,Clu…
GO:0032549	ribonucleoside binding	molecular_function	0.72344	1	54	377	2295	16335	Cluster-6107.1500,Cluster-6107.10282,Cluster-6107.17802,Cluster-2597.0,Cluster-6107.16517,Cluster-6107.8099,Cluster-6107.11991,Cluster-6107.5564,Cluster-6107.6567,Cluster-6107.2851,Cluster-6107.9798,Cluster-6107.4880,Cluster-6107.2859,Cluster-5656.0,Cluster-6107.12607,Cluster-6107.22036,Cluster-6107.10509,Cluster-7920.0,Cluster-6107.4913,Cluster-6107.3439,Cluster-6107.19945,Cluster-6107.16734,Clu…
GO:0032550	purine ribonucleoside binding	molecular_function	0.72344	1	54	377	2295	16335	Cluster-6107.10282,Cluster-6107.1500,Cluster-2597.0,Cluster-6107.16517,Cluster-6107.17802,Cluster-6107.5564,Cluster-6107.11991,Cluster-6107.8099,Cluster-6107.6567,Cluster-6107.2851,Cluster-6107.9798,Cluster-6107.4880,Cluster-6107.2859,Cluster-5656.0,Cluster-6107.22036,Cluster-6107.12607,Cluster-7920.0,Cluster-6107.10509,Cluster-6107.4913,Cluster-6107.16734,Cluster-6107.19945,Cluster-6107.3439,Clu…
GO:0044706	multi-multicellular organism process	biological_process	0.72371	1	1	377	50	16335	Cluster-6107.6567
GO:0031982	vesicle	cellular_component	0.72373	1	2	377	101	16335	Cluster-1126.0,Cluster-6107.18991
GO:0003333	amino acid transmembrane transport	biological_process	0.72578	1	1	377	58	16335	Cluster-6107.7033
GO:0032555	purine ribonucleotide binding	molecular_function	0.72743	1	54	377	2299	16335	Cluster-6107.10282,Cluster-6107.1500,Cluster-6107.16517,Cluster-2597.0,Cluster-6107.17802,Cluster-6107.5564,Cluster-6107.8099,Cluster-6107.11991,Cluster-6107.2851,Cluster-6107.6567,Cluster-6107.9798,Cluster-6107.4880,Cluster-5656.0,Cluster-6107.2859,Cluster-6107.22036,Cluster-6107.12607,Cluster-7920.0,Cluster-6107.10509,Cluster-6107.4913,Cluster-6107.16734,Cluster-6107.19945,Cluster-6107.3439,Clu…
GO:0015074	DNA integration	biological_process	0.72781	1	3	377	156	16335	Cluster-6107.12142,Cluster-6107.8375,Cluster-6107.2556
GO:0001882	nucleoside binding	molecular_function	0.72979	1	54	377	2300	16335	Cluster-6107.1265,Cluster-6107.9453,Cluster-5795.0,Cluster-6107.18714,Cluster-6107.8626,Cluster-6107.21251,Cluster-6107.16489,Cluster-6107.6741,Cluster-6107.7620,Cluster-6107.12529,Cluster-6107.17006,Cluster-6107.11432,Cluster-6107.19073,Cluster-6107.16205,Cluster-6107.1974,Cluster-6107.19457,Cluster-6107.5967,Cluster-6107.5898,Cluster-6107.2444,Cluster-6107.4274,Cluster-6107.10947,Cluster-6107.1…
GO:0016853	isomerase activity	molecular_function	0.73056	1	5	377	259	16335	Cluster-6107.12420,Cluster-6107.13181,Cluster-6107.13405,Cluster-6107.1290,Cluster-6107.3609
GO:0046034	ATP metabolic process	biological_process	0.73068	1	7	377	348	16335	Cluster-6107.7191,Cluster-6107.5967,Cluster-6107.8375,Cluster-6107.9668,Cluster-6107.9798,Cluster-6107.1290,Cluster-6107.5898
GO:0005543	phospholipid binding	molecular_function	0.73183	1	1	377	53	16335	Cluster-5656.0
GO:0016875	ligase activity, forming carbon-oxygen bonds	molecular_function	0.73211	1	2	377	111	16335	Cluster-6107.1974,Cluster-6107.16205
GO:0016876	ligase activity, forming aminoacyl-tRNA and related compounds	molecular_function	0.73211	1	2	377	111	16335	Cluster-6107.1974,Cluster-6107.16205
GO:0005618	cell wall	cellular_component	0.73246	1	1	377	57	16335	Cluster-6107.11216
GO:0044444	cytoplasmic part	cellular_component	0.73504	1	37	377	1653	16335	Cluster-6107.12006,Cluster-6107.10817,Cluster-6107.10359,Cluster-6107.11341,Cluster-7115.0,Cluster-1126.0,Cluster-6107.5898,Cluster-6107.11815,Cluster-6107.962,Cluster-6107.11998,Cluster-6107.2309,Cluster-6107.5967,Cluster-6107.19457,Cluster-6107.9927,Cluster-6107.6748,Cluster-6107.5472,Cluster-6107.6487,Cluster-6107.17130,Cluster-6107.5708,Cluster-6107.18991,Cluster-6107.9798,Cluster-6107.11203,…
GO:0031406	carboxylic acid binding	molecular_function	0.74055	1	1	377	50	16335	Cluster-6107.2734
GO:0043177	organic acid binding	molecular_function	0.74055	1	1	377	50	16335	Cluster-6107.2734
GO:0051252	regulation of RNA metabolic process	biological_process	0.74163	1	35	377	1585	16335	Cluster-6107.18495,Cluster-6107.19289,Cluster-6107.13873,Cluster-6107.4096,Cluster-6107.10404,Cluster-6107.2534,Cluster-6107.7643,Cluster-6107.6229,Cluster-6107.3625,Cluster-6107.1384,Cluster-6107.3365,Cluster-6107.7550,Cluster-6107.9305,Cluster-6107.7961,Cluster-6107.19073,Cluster-6107.9391,Cluster-6107.20113,Cluster-6107.4906,Cluster-6107.2444,Cluster-6107.6857,Cluster-6107.2001,Cluster-6107.56…
GO:0008104	protein localization	biological_process	0.74163	1	18	377	791	16335	Cluster-2597.0,Cluster-7115.0,Cluster-6107.8079,Cluster-6107.11724,Cluster-6107.14253,Cluster-6107.5564,Cluster-6107.5472,Cluster-6107.10057,Cluster-6107.18564,Cluster-6107.20724,Cluster-6107.16236,Cluster-6107.8273,Cluster-6107.8955,Cluster-1126.0,Cluster-6107.13855,Cluster-6107.14996,Cluster-6107.6748,Cluster-6107.11998
GO:0008514	organic anion transmembrane transporter activity	molecular_function	0.74243	1	1	377	71	16335	Cluster-6107.7033
GO:0043038	amino acid activation	biological_process	0.74291	1	2	377	113	16335	Cluster-6107.1974,Cluster-6107.16205
GO:0043039	tRNA aminoacylation	biological_process	0.74291	1	2	377	113	16335	Cluster-6107.16205,Cluster-6107.1974
GO:0006006	glucose metabolic process	biological_process	0.74309	1	2	377	111	16335	Cluster-6107.1290,Cluster-6107.8375
GO:0061695	transferase complex, transferring phosphorus-containing groups	cellular_component	0.74334	1	8	377	387	16335	Cluster-6107.1913,Cluster-6107.18564,Cluster-6107.13660,Cluster-6107.10947,Cluster-6748.0,Cluster-6107.3663,Cluster-6107.4096,Cluster-6107.14042
GO:0005244	voltage-gated ion channel activity	molecular_function	0.74355	1	1	377	51	16335	Cluster-6107.5960
GO:0022832	voltage-gated channel activity	molecular_function	0.74355	1	1	377	51	16335	Cluster-6107.5960
GO:0030695	GTPase regulator activity	molecular_function	0.74401	1	1	377	52	16335	Cluster-6107.13463
GO:0045017	glycerolipid biosynthetic process	biological_process	0.74736	1	1	377	56	16335	Cluster-6107.10808
GO:0045333	cellular respiration	biological_process	0.74844	1	4	377	213	16335	Cluster-6107.7170,Cluster-6107.6002,Cluster-6107.7191,Cluster-6107.9668
GO:0009144	purine nucleoside triphosphate metabolic process	biological_process	0.75078	1	7	377	356	16335	Cluster-6107.5967,Cluster-6107.9668,Cluster-6107.8375,Cluster-6107.7191,Cluster-6107.9798,Cluster-6107.1290,Cluster-6107.5898
GO:0009199	ribonucleoside triphosphate metabolic process	biological_process	0.75078	1	7	377	356	16335	Cluster-6107.5898,Cluster-6107.1290,Cluster-6107.9798,Cluster-6107.7191,Cluster-6107.9668,Cluster-6107.5967,Cluster-6107.8375
GO:0009205	purine ribonucleoside triphosphate metabolic process	biological_process	0.75078	1	7	377	356	16335	Cluster-6107.1290,Cluster-6107.5898,Cluster-6107.9668,Cluster-6107.5967,Cluster-6107.8375,Cluster-6107.7191,Cluster-6107.9798
GO:0042775	mitochondrial ATP synthesis coupled electron transport	biological_process	0.75129	1	2	377	111	16335	Cluster-6107.9668,Cluster-6107.7191
GO:1903825	organic acid transmembrane transport	biological_process	0.75167	1	1	377	64	16335	Cluster-6107.7033
GO:0072594	establishment of protein localization to organelle	biological_process	0.75193	1	3	377	150	16335	Cluster-6107.11998,Cluster-6107.18564,Cluster-6107.5564
GO:0006464	cellular protein modification process	biological_process	0.75206	1	35	377	1487	16335	Cluster-6107.3609,Cluster-6107.14089,Cluster-6107.6741,Cluster-6107.11432,Cluster-6107.12529,Cluster-6107.17006,Cluster-6107.18714,Cluster-6107.18368,Cluster-6107.9453,Cluster-6107.12006,Cluster-6107.20612,Cluster-6107.8638,Cluster-6107.7388,Cluster-6107.12029,Cluster-6107.2935,Cluster-6107.4274,Cluster-6107.13798,Cluster-7314.0,Cluster-6107.16734,Cluster-6107.3439,Cluster-6107.7481,Cluster-6107.…
GO:0036211	protein modification process	biological_process	0.75206	1	35	377	1487	16335	Cluster-6107.12029,Cluster-6107.7388,Cluster-6107.8638,Cluster-6107.20612,Cluster-6107.12006,Cluster-6107.13798,Cluster-6107.4274,Cluster-6107.2935,Cluster-6107.14089,Cluster-6107.3609,Cluster-6107.9453,Cluster-6107.18368,Cluster-6107.18714,Cluster-6107.17006,Cluster-6107.12529,Cluster-6107.11432,Cluster-6107.6741,Cluster-6107.20657,Cluster-6107.12420,Cluster-6107.11991,Cluster-6107.6567,Cluster-…
GO:0032553	ribonucleotide binding	molecular_function	0.7538	1	54	377	2325	16335	Cluster-6107.9453,Cluster-6107.21251,Cluster-5795.0,Cluster-6107.18714,Cluster-6107.8626,Cluster-6107.1265,Cluster-6107.17006,Cluster-6107.7620,Cluster-6107.12529,Cluster-6107.11432,Cluster-6107.16489,Cluster-6107.6741,Cluster-6107.16205,Cluster-6107.19073,Cluster-6107.1974,Cluster-6107.5967,Cluster-6107.19457,Cluster-6107.2444,Cluster-6107.5898,Cluster-6107.13798,Cluster-6107.10947,Cluster-6107.…
GO:0006323	DNA packaging	biological_process	0.75656	1	1	377	57	16335	Cluster-6107.5987
GO:0009141	nucleoside triphosphate metabolic process	biological_process	0.75674	1	7	377	358	16335	Cluster-6107.5898,Cluster-6107.1290,Cluster-6107.8375,Cluster-6107.5967,Cluster-6107.9668,Cluster-6107.7191,Cluster-6107.9798
GO:0016485	protein processing	biological_process	0.75696	1	1	377	56	16335	Cluster-6107.5708
GO:0051604	protein maturation	biological_process	0.75696	1	1	377	56	16335	Cluster-6107.5708
GO:0017076	purine nucleotide binding	molecular_function	0.75801	1	54	377	2325	16335	Cluster-6107.2444,Cluster-6107.5898,Cluster-6107.5967,Cluster-6107.19457,Cluster-6107.1974,Cluster-6107.16205,Cluster-6107.19073,Cluster-6107.6741,Cluster-6107.16489,Cluster-6107.11432,Cluster-6107.7620,Cluster-6107.12529,Cluster-6107.17006,Cluster-6107.1265,Cluster-5795.0,Cluster-6107.21251,Cluster-6107.18714,Cluster-6107.8626,Cluster-6107.9453,Cluster-6107.18190,Cluster-6107.12006,Cluster-6107.…
GO:0000226	microtubule cytoskeleton organization	biological_process	0.75817	1	2	377	104	16335	Cluster-6107.16236,Cluster-6107.17434
GO:0043093	FtsZ-dependent cytokinesis	biological_process	0.75824	1	1	377	58	16335	Cluster-6107.2556
GO:0003777	microtubule motor activity	molecular_function	0.75885	1	1	377	51	16335	Cluster-6107.8207
GO:0030001	metal ion transport	biological_process	0.76241	1	11	377	540	16335	Cluster-6107.11341,Cluster-6107.18009,Cluster-6107.3871,Cluster-6107.5600,Cluster-6107.7960,Cluster-7617.0,Cluster-6107.962,Cluster-6107.13660,Cluster-7562.0,Cluster-6107.13696,Cluster-7962.0
GO:0007018	microtubule-based movement	biological_process	0.76282	1	1	377	52	16335	Cluster-6107.8207
GO:0051171	regulation of nitrogen compound metabolic process	biological_process	0.76482	1	40	377	1798	16335	Cluster-6107.18495,Cluster-6107.19289,Cluster-6107.10404,Cluster-6107.4096,Cluster-6107.13873,Cluster-6107.2534,Cluster-6107.7643,Cluster-6107.6229,Cluster-6107.1384,Cluster-6107.3625,Cluster-6107.7550,Cluster-6107.3365,Cluster-6107.9305,Cluster-6107.7961,Cluster-6107.19073,Cluster-6107.9391,Cluster-6107.4906,Cluster-6107.20113,Cluster-6107.2444,Cluster-6107.6857,Cluster-6107.2001,Cluster-6107.56…
GO:0015035	protein disulfide oxidoreductase activity	molecular_function	0.76488	1	1	377	64	16335	Cluster-6107.5659
GO:0015036	disulfide oxidoreductase activity	molecular_function	0.76488	1	1	377	64	16335	Cluster-6107.5659
GO:0019219	regulation of nucleobase-containing compound metabolic process	biological_process	0.7656	1	35	377	1604	16335	Cluster-6107.2001,Cluster-6107.5659,Cluster-6107.6857,Cluster-6107.9931,Cluster-6107.12345,Cluster-6107.9798,Cluster-6107.10498,Cluster-6107.17642,Cluster-6107.7172,Cluster-6107.2556,Cluster-1537.0,Cluster-6107.20477,Cluster-6107.4932,Cluster-6107.7923,Cluster-6107.3978,Cluster-6107.22008,Cluster-6107.4096,Cluster-6107.10404,Cluster-6107.13873,Cluster-6107.18495,Cluster-6107.19289,Cluster-6107.76…
GO:0098656	anion transmembrane transport	biological_process	0.76623	1	1	377	66	16335	Cluster-6107.7033
GO:0006119	oxidative phosphorylation	biological_process	0.76766	1	3	377	168	16335	Cluster-6107.7191,Cluster-6107.9668,Cluster-6107.5967
GO:0046907	intracellular transport	biological_process	0.76923	1	16	377	715	16335	Cluster-6107.11203,Cluster-7115.0,Cluster-6107.8079,Cluster-6107.1500,Cluster-6107.14253,Cluster-6107.5564,Cluster-6107.5472,Cluster-6107.18564,Cluster-6107.18714,Cluster-6107.8273,Cluster-1126.0,Cluster-6107.14996,Cluster-6107.13816,Cluster-6107.6748,Cluster-6107.2309,Cluster-6107.11998
GO:0045263	proton-transporting ATP synthase complex, coupling factor F(o)	cellular_component	0.77143	1	1	377	61	16335	Cluster-6107.5898
GO:0003682	chromatin binding	molecular_function	0.77219	1	1	377	57	16335	Cluster-6107.10509
GO:0098798	mitochondrial protein complex	cellular_component	0.77339	1	2	377	116	16335	Cluster-6107.11998,Cluster-6107.10817
GO:0005623	cell	cellular_component	0.77345	1	120	377	5203	16335	Cluster-6107.19457,Cluster-6107.5967,Cluster-6107.11998,Cluster-6107.19073,Cluster-6107.18299,Cluster-6107.6748,Cluster-1126.0,Cluster-6107.14089,Cluster-6107.4216,Cluster-6107.11815,Cluster-6107.962,Cluster-6107.18368,Cluster-6107.18714,Cluster-6107.3625,Cluster-6107.3663,Cluster-7050.0,Cluster-6107.7550,Cluster-6107.1265,Cluster-6107.1913,Cluster-6107.8425,Cluster-6107.17130,Cluster-6107.5472,C…
GO:0044464	cell part	cellular_component	0.77345	1	120	377	5203	16335	Cluster-6107.8079,Cluster-6107.9180,Cluster-2597.0,Cluster-6107.19734,Cluster-6107.14042,Cluster-6107.14253,Cluster-6107.9931,Cluster-6107.7191,Cluster-6107.16105,Cluster-6107.11541,Cluster-6107.9798,Cluster-6107.10498,Cluster-6107.349,Cluster-1537.0,Cluster-6107.9624,Cluster-6107.7985,Cluster-6107.11216,Cluster-6107.2556,Cluster-6107.17434,Cluster-6107.4932,Cluster-6107.10509,Cluster-6107.14727,…
GO:0045502	dynein binding	molecular_function	0.77368	1	1	377	56	16335	Cluster-6107.5878
GO:0030203	glycosaminoglycan metabolic process	biological_process	0.7746	1	1	377	63	16335	Cluster-6107.12345
GO:0032505	reproduction of a single-celled organism	biological_process	0.77618	1	1	377	61	16335	Cluster-6107.2556
GO:0034654	nucleobase-containing compound biosynthetic process	biological_process	0.77646	1	44	377	2005	16335	Cluster-6107.13873,Cluster-6107.4096,Cluster-6107.10404,Cluster-6748.0,Cluster-6107.10947,Cluster-6107.18495,Cluster-6107.19289,Cluster-6107.7643,Cluster-6107.6229,Cluster-6107.18449,Cluster-6107.2534,Cluster-6107.9305,Cluster-6107.7961,Cluster-6107.3625,Cluster-6107.1384,Cluster-6107.3365,Cluster-6107.7550,Cluster-6107.20113,Cluster-6107.4906,Cluster-6107.5898,Cluster-6107.2444,Cluster-6107.1907…
GO:0030658	transport vesicle membrane	cellular_component	0.77674	1	1	377	56	16335	Cluster-1126.0
GO:0008200	ion channel inhibitor activity	molecular_function	0.77712	1	1	377	62	16335	Cluster-6107.10578
GO:0016248	channel inhibitor activity	molecular_function	0.77712	1	1	377	62	16335	Cluster-6107.10578
GO:0033177	proton-transporting two-sector ATPase complex, proton-transporting domain	cellular_component	0.77816	1	2	377	115	16335	Cluster-6107.14457,Cluster-6107.5898
GO:0050896	response to stimulus	biological_process	0.77864	1	49	377	2243	16335	Cluster-6107.1608,Cluster-7920.0,Cluster-6107.13855,Cluster-6107.10578,Cluster-6107.13816,Cluster-6107.10159,Cluster-6107.8730,Cluster-6107.10367,Cluster-6107.16515,Cluster-6107.17642,Cluster-6107.548,Cluster-6107.22036,Cluster-6107.14196,Cluster-6107.8634,Cluster-6107.12607,Cluster-6107.122,Cluster-6107.9931,Cluster-6107.15369,Cluster-6107.931,Cluster-8394.0,Cluster-6107.2375,Cluster-6107.12627,…
GO:0035251	UDP-glucosyltransferase activity	molecular_function	0.77873	1	1	377	62	16335	Cluster-6107.6148
GO:0097367	carbohydrate derivative binding	molecular_function	0.77979	1	54	377	2352	16335	Cluster-6107.5967,Cluster-6107.19457,Cluster-6107.16205,Cluster-6107.19073,Cluster-6107.1974,Cluster-6107.2444,Cluster-6107.5898,Cluster-6107.18714,Cluster-5795.0,Cluster-6107.21251,Cluster-6107.8626,Cluster-6107.9453,Cluster-6107.1265,Cluster-6107.11432,Cluster-6107.12529,Cluster-6107.7620,Cluster-6107.17006,Cluster-6107.6741,Cluster-6107.16489,Cluster-6107.18449,Cluster-6107.18000,Cluster-6107.…
GO:0030286	dynein complex	cellular_component	0.78023	1	1	377	58	16335	Cluster-6107.5878
GO:0016032	viral process	biological_process	0.78047	1	9	377	445	16335	Cluster-6107.3101,Cluster-6107.11998,Cluster-7617.0,Cluster-6107.19112,Cluster-6107.3365,Cluster-6107.9773,Cluster-6107.10498,Cluster-6107.4096,Cluster-6107.7170
GO:0044763	single-organism cellular process	biological_process	0.7805	1	128	377	5578	16335	Cluster-2597.0,Cluster-6107.6857,Cluster-6107.12627,Cluster-6107.9798,Cluster-6107.7191,Cluster-6107.8375,Cluster-6107.9931,Cluster-6107.9713,Cluster-6107.14042,Cluster-6107.6546,Cluster-6107.5564,Cluster-6107.14196,Cluster-6107.2556,Cluster-6107.11008,Cluster-6107.13816,Cluster-6107.12414,Cluster-6107.3991,Cluster-6107.18902,Cluster-6107.11724,Cluster-6107.2846,Cluster-6107.3871,Cluster-6078.1,C…
GO:0032403	protein complex binding	molecular_function	0.78185	1	3	377	155	16335	Cluster-6107.12607,Cluster-6107.1500,Cluster-6107.8207
GO:0030246	carbohydrate binding	molecular_function	0.7826	1	2	377	122	16335	Cluster-6107.4274,Cluster-6107.10626
GO:0005829	cytosol	cellular_component	0.78317	1	1	377	61	16335	Cluster-6107.15250
GO:0044445	cytosolic part	cellular_component	0.78317	1	1	377	61	16335	Cluster-6107.15250
GO:0000139	Golgi membrane	cellular_component	0.78388	1	1	377	59	16335	Cluster-1126.0
GO:0042773	ATP synthesis coupled electron transport	biological_process	0.78462	1	2	377	120	16335	Cluster-6107.7191,Cluster-6107.9668
GO:0015849	organic acid transport	biological_process	0.78575	1	2	377	135	16335	Cluster-6107.2309,Cluster-6107.7033
GO:0046942	carboxylic acid transport	biological_process	0.78575	1	2	377	135	16335	Cluster-6107.7033,Cluster-6107.2309
GO:0006743	ubiquinone metabolic process	biological_process	0.7859	1	1	377	64	16335	Cluster-6107.12420
GO:0006744	ubiquinone biosynthetic process	biological_process	0.7859	1	1	377	64	16335	Cluster-6107.12420
GO:0016469	proton-transporting two-sector ATPase complex	cellular_component	0.78638	1	3	377	165	16335	Cluster-6107.5898,Cluster-6107.5967,Cluster-6107.14457
GO:0071702	organic substance transport	biological_process	0.78899	1	23	377	1073	16335	Cluster-6107.22188,Cluster-6107.18714,Cluster-6107.20724,Cluster-6107.7768,Cluster-6107.18564,Cluster-6107.10057,Cluster-6107.5472,Cluster-6107.11998,Cluster-6107.2309,Cluster-6107.6748,Cluster-6107.14996,Cluster-1126.0,Cluster-6107.8273,Cluster-6107.11235,Cluster-6107.8955,Cluster-6107.962,Cluster-6107.11724,Cluster-6107.8079,Cluster-7115.0,Cluster-6107.14253,Cluster-6107.12006,Cluster-6107.5564…
GO:0044403	symbiosis, encompassing mutualism through parasitism	biological_process	0.79015	1	10	377	496	16335	Cluster-6107.3101,Cluster-6107.11998,Cluster-6107.3864,Cluster-7617.0,Cluster-6107.19112,Cluster-6107.3365,Cluster-6107.9773,Cluster-6107.7170,Cluster-6107.10498,Cluster-6107.4096
GO:0016667	oxidoreductase activity, acting on a sulfur group of donors	molecular_function	0.79045	1	2	377	128	16335	Cluster-6107.5659,Cluster-6107.14427
GO:0005622	intracellular	cellular_component	0.79088	1	111	377	4834	16335	Cluster-6107.16105,Cluster-6107.7191,Cluster-6107.9798,Cluster-6107.11541,Cluster-6107.14253,Cluster-6107.14042,Cluster-6107.9931,Cluster-6107.8079,Cluster-6107.19734,Cluster-6107.9180,Cluster-6107.2948,Cluster-6107.10578,Cluster-6107.19619,Cluster-6107.13855,Cluster-6107.12414,Cluster-6107.12538,Cluster-6107.15250,Cluster-6107.10509,Cluster-6107.4932,Cluster-6107.14727,Cluster-6107.2556,Cluster-…
GO:0042578	phosphoric ester hydrolase activity	molecular_function	0.79166	1	4	377	214	16335	Cluster-6107.1265,Cluster-6107.14089,Cluster-6107.12627,Cluster-6107.2851
GO:0022402	cell cycle process	biological_process	0.79214	1	5	377	259	16335	Cluster-6107.9931,Cluster-6107.5600,Cluster-6107.17434,Cluster-6107.16236,Cluster-6107.2556
GO:0015976	carbon utilization	biological_process	0.79235	1	1	377	64	16335	Cluster-6107.8375
GO:0016310	phosphorylation	biological_process	0.79252	1	27	377	1211	16335	Cluster-6107.8375,Cluster-6107.9668,Cluster-6107.12029,Cluster-6107.7191,Cluster-6107.12006,Cluster-6107.8638,Cluster-6107.11991,Cluster-6107.6567,Cluster-6107.1290,Cluster-6107.10282,Cluster-6107.13798,Cluster-6107.13660,Cluster-2597.0,Cluster-6107.17802,Cluster-6107.4274,Cluster-6107.2935,Cluster-6107.5967,Cluster-6107.16734,Cluster-6107.3439,Cluster-6107.2859,Cluster-6107.18714,Cluster-6107.94…
GO:0004673	protein histidine kinase activity	molecular_function	0.79253	1	1	377	60	16335	Cluster-6107.13660
GO:0009365	protein histidine kinase complex	cellular_component	0.79253	1	1	377	60	16335	Cluster-6107.13660
GO:0016775	phosphotransferase activity, nitrogenous group as acceptor	molecular_function	0.79253	1	1	377	60	16335	Cluster-6107.13660
GO:0000917	barrier septum assembly	biological_process	0.7934	1	1	377	65	16335	Cluster-6107.2556
GO:0032506	cytokinetic process	biological_process	0.7934	1	1	377	65	16335	Cluster-6107.2556
GO:0090529	cell septum assembly	biological_process	0.7934	1	1	377	65	16335	Cluster-6107.2556
GO:1902410	mitotic cytokinetic process	biological_process	0.7934	1	1	377	65	16335	Cluster-6107.2556
GO:0034613	cellular protein localization	biological_process	0.79357	1	14	377	646	16335	Cluster-6107.5472,Cluster-2597.0,Cluster-7115.0,Cluster-6107.18564,Cluster-6107.8079,Cluster-6107.16236,Cluster-6107.8273,Cluster-6107.5564,Cluster-6107.14253,Cluster-1126.0,Cluster-6107.14996,Cluster-6107.13855,Cluster-6107.6748,Cluster-6107.11998
GO:0070727	cellular macromolecule localization	biological_process	0.79357	1	14	377	646	16335	Cluster-6107.8273,Cluster-6107.5564,Cluster-6107.14253,Cluster-1126.0,Cluster-6107.13855,Cluster-6107.14996,Cluster-6107.6748,Cluster-6107.11998,Cluster-6107.5472,Cluster-2597.0,Cluster-7115.0,Cluster-6107.18564,Cluster-6107.8079,Cluster-6107.16236
GO:0098772	molecular function regulator	molecular_function	0.79459	1	8	377	420	16335	Cluster-6107.9931,Cluster-6107.15250,Cluster-6107.20657,Cluster-6107.10578,Cluster-6107.19619,Cluster-6107.13463,Cluster-6107.548,Cluster-1717.0
GO:0044419	interspecies interaction between organisms	biological_process	0.79464	1	10	377	498	16335	Cluster-6107.3101,Cluster-6107.11998,Cluster-6107.3864,Cluster-7617.0,Cluster-6107.19112,Cluster-6107.3365,Cluster-6107.9773,Cluster-6107.7170,Cluster-6107.4096,Cluster-6107.10498
GO:0009250	glucan biosynthetic process	biological_process	0.79722	1	1	377	66	16335	Cluster-6107.6148
GO:0016866	intramolecular transferase activity	molecular_function	0.79822	1	1	377	66	16335	Cluster-6107.12420
GO:0030133	transport vesicle	cellular_component	0.79884	1	1	377	60	16335	Cluster-1126.0
GO:0044421	extracellular region part	cellular_component	0.8007	1	3	377	175	16335	Cluster-6107.14089,Cluster-6107.4932,Cluster-6107.8392
GO:0005737	cytoplasm	cellular_component	0.80072	1	43	377	1973	16335	Cluster-7115.0,Cluster-6107.10817,Cluster-6107.12006,Cluster-6107.10359,Cluster-6107.11341,Cluster-6107.6487,Cluster-6107.17130,Cluster-6107.5472,Cluster-6107.18714,Cluster-6107.962,Cluster-6107.11815,Cluster-6107.5898,Cluster-1126.0,Cluster-6107.9927,Cluster-6107.6748,Cluster-6107.19457,Cluster-6107.5967,Cluster-6107.11998,Cluster-6107.2309,Cluster-6107.9290,Cluster-6107.11203,Cluster-6107.9180,…
GO:0006865	amino acid transport	biological_process	0.8018	1	1	377	74	16335	Cluster-6107.7033
GO:0000281	mitotic cytokinesis	biological_process	0.80373	1	1	377	67	16335	Cluster-6107.2556
GO:0061640	cytoskeleton-dependent cytokinesis	biological_process	0.80373	1	1	377	67	16335	Cluster-6107.2556
GO:0042060	wound healing	biological_process	0.80381	1	1	377	65	16335	Cluster-6107.22036
GO:0019318	hexose metabolic process	biological_process	0.80572	1	3	377	177	16335	Cluster-6107.8375,Cluster-6107.1290,Cluster-6107.13405
GO:0006367	transcription initiation from RNA polymerase II promoter	biological_process	0.80734	1	1	377	62	16335	Cluster-6107.10947
GO:0009069	serine family amino acid metabolic process	biological_process	0.80778	1	3	377	169	16335	Cluster-6107.6567,Cluster-6107.16585,Cluster-6107.12006
GO:0004930	G-protein coupled receptor activity	molecular_function	0.8079	1	1	377	62	16335	Cluster-6107.2846
GO:0003724	RNA helicase activity	molecular_function	0.81015	1	2	377	113	16335	Cluster-6107.2851,Cluster-6107.5967
GO:0016052	carbohydrate catabolic process	biological_process	0.81064	1	2	377	127	16335	Cluster-6107.8375,Cluster-6107.1290
GO:0032040	small-subunit processome	cellular_component	0.81081	1	1	377	62	16335	Cluster-6107.10947
GO:0019222	regulation of metabolic process	biological_process	0.81102	1	44	377	2010	16335	Cluster-6107.9391,Cluster-6107.19073,Cluster-6107.2444,Cluster-6107.20113,Cluster-6107.4906,Cluster-6107.3365,Cluster-6107.7550,Cluster-6107.3625,Cluster-6107.1384,Cluster-6107.9305,Cluster-6107.7961,Cluster-6107.2534,Cluster-6107.6229,Cluster-6107.7643,Cluster-6107.12006,Cluster-6107.18495,Cluster-6107.13660,Cluster-6107.19289,Cluster-6107.4396,Cluster-6107.13873,Cluster-6107.10404,Cluster-6107.…
GO:0042802	identical protein binding	molecular_function	0.81149	1	2	377	115	16335	Cluster-6107.349,Cluster-6107.5878
GO:0009611	response to wounding	biological_process	0.81298	1	1	377	69	16335	Cluster-6107.22036
GO:0015629	actin cytoskeleton	cellular_component	0.81326	1	1	377	63	16335	Cluster-6107.8425
GO:0006814	sodium ion transport	biological_process	0.81338	1	2	377	131	16335	Cluster-7617.0,Cluster-6107.3871
GO:0044267	cellular protein metabolic process	biological_process	0.81412	1	54	377	2366	16335	Cluster-6107.14089,Cluster-6107.3609,Cluster-6107.5898,Cluster-6107.962,Cluster-6107.11815,Cluster-6107.16205,Cluster-6107.1974,Cluster-6107.12529,Cluster-6107.17006,Cluster-6107.11432,Cluster-6107.17130,Cluster-6107.6741,Cluster-6107.6487,Cluster-6107.9453,Cluster-6107.18368,Cluster-6107.8626,Cluster-6107.18714,Cluster-6107.8638,Cluster-6107.12006,Cluster-6107.20612,Cluster-6107.11341,Cluster-61…
GO:0016810	hydrolase activity, acting on carbon-nitrogen (but not peptide) bonds	molecular_function	0.81422	1	1	377	70	16335	Cluster-6107.4486
GO:0004803	transposase activity	molecular_function	0.81443	1	1	377	66	16335	Cluster-6107.5659
GO:0051213	dioxygenase activity	molecular_function	0.8154	1	1	377	70	16335	Cluster-6107.16515
GO:0046527	glucosyltransferase activity	molecular_function	0.81562	1	1	377	69	16335	Cluster-6107.6148
GO:0007017	microtubule-based process	biological_process	0.81606	1	3	377	166	16335	Cluster-6107.16236,Cluster-6107.17434,Cluster-6107.8207
GO:1901661	quinone metabolic process	biological_process	0.82017	1	1	377	70	16335	Cluster-6107.12420
GO:1901663	quinone biosynthetic process	biological_process	0.82017	1	1	377	70	16335	Cluster-6107.12420
GO:0005975	carbohydrate metabolic process	biological_process	0.8202	1	19	377	955	16335	Cluster-6107.11724,Cluster-6107.11203,Cluster-7962.0,Cluster-6107.8375,Cluster-6107.6148,Cluster-6107.6546,Cluster-6107.1290,Cluster-6107.9396,Cluster-6107.11216,Cluster-6107.12607,Cluster-6107.9009,Cluster-6107.7961,Cluster-6107.4880,Cluster-6107.7481,Cluster-6107.3991,Cluster-6107.13181,Cluster-7314.0,Cluster-6107.13405,Cluster-6107.15846
GO:0005886	plasma membrane	cellular_component	0.82082	1	6	377	328	16335	Cluster-1126.0,Cluster-6107.9752,Cluster-2597.0,Cluster-7050.0,Cluster-6107.19709,Cluster-6107.3864
GO:0044430	cytoskeletal part	cellular_component	0.82131	1	7	377	353	16335	Cluster-6107.9931,Cluster-6107.7923,Cluster-6107.349,Cluster-6107.5878,Cluster-6107.8425,Cluster-6107.8207,Cluster-6107.17434
GO:0005996	monosaccharide metabolic process	biological_process	0.82302	1	3	377	186	16335	Cluster-6107.1290,Cluster-6107.13405,Cluster-6107.8375
GO:0016701	oxidoreductase activity, acting on single donors with incorporation of molecular oxygen	molecular_function	0.82458	1	1	377	71	16335	Cluster-6107.6857
GO:0019031	viral envelope	cellular_component	0.8246	1	3	377	174	16335	Cluster-6107.12357,Cluster-6107.11991,Cluster-6107.19936
GO:0036338	viral membrane	cellular_component	0.8246	1	3	377	174	16335	Cluster-6107.11991,Cluster-6107.12357,Cluster-6107.19936
GO:0033176	proton-transporting V-type ATPase complex	cellular_component	0.82463	1	1	377	65	16335	Cluster-6107.14457
GO:0042181	ketone biosynthetic process	biological_process	0.82535	1	1	377	71	16335	Cluster-6107.12420
GO:0015276	ligand-gated ion channel activity	molecular_function	0.82583	1	1	377	68	16335	Cluster-8394.0
GO:0022834	ligand-gated channel activity	molecular_function	0.82583	1	1	377	68	16335	Cluster-8394.0
GO:0022836	gated channel activity	molecular_function	0.82602	1	2	377	122	16335	Cluster-8394.0,Cluster-6107.5960
GO:0031323	regulation of cellular metabolic process	biological_process	0.8261	1	41	377	1899	16335	Cluster-6107.20477,Cluster-6107.13000,Cluster-6107.4932,Cluster-6107.7923,Cluster-6107.14727,Cluster-6107.3978,Cluster-6107.22008,Cluster-6107.7170,Cluster-6107.17642,Cluster-6107.10498,Cluster-6107.7172,Cluster-1537.0,Cluster-6107.2556,Cluster-6107.12345,Cluster-6107.5708,Cluster-6107.9931,Cluster-6107.9798,Cluster-6107.15174,Cluster-6107.2001,Cluster-6107.5659,Cluster-6107.6857,Cluster-6107.201…
GO:0060255	regulation of macromolecule metabolic process	biological_process	0.82624	1	41	377	1897	16335	Cluster-6107.6857,Cluster-6107.5659,Cluster-6107.2001,Cluster-6107.9798,Cluster-6107.15174,Cluster-6107.9931,Cluster-6107.5708,Cluster-6107.12345,Cluster-6107.2556,Cluster-1537.0,Cluster-6107.7172,Cluster-6107.17642,Cluster-6107.10498,Cluster-6107.7170,Cluster-6107.22008,Cluster-6107.3978,Cluster-6107.14727,Cluster-6107.7923,Cluster-6107.4932,Cluster-6107.13000,Cluster-6107.20477,Cluster-6107.184…
GO:0050801	ion homeostasis	biological_process	0.82708	1	1	377	73	16335	Cluster-6107.16437
GO:0055080	cation homeostasis	biological_process	0.82708	1	1	377	73	16335	Cluster-6107.16437
GO:0098771	inorganic ion homeostasis	biological_process	0.82708	1	1	377	73	16335	Cluster-6107.16437
GO:0006915	apoptotic process	biological_process	0.8278	1	1	377	67	16335	Cluster-6107.10159
GO:0012501	programmed cell death	biological_process	0.8278	1	1	377	67	16335	Cluster-6107.10159
GO:0009987	cellular process	biological_process	0.82903	1	221	377	9569	16335	Cluster-6107.11724,Cluster-6107.13873,Cluster-6107.2935,Cluster-6107.4396,Cluster-6107.2846,Cluster-6107.3871,Cluster-6107.5878,Cluster-6107.18190,Cluster-6107.12006,Cluster-6078.1,Cluster-6107.6229,Cluster-6107.18714,Cluster-6107.1384,Cluster-6107.21251,Cluster-6107.3223,Cluster-6107.11432,Cluster-6516.1,Cluster-6107.17130,Cluster-6107.19457,Cluster-6107.5967,Cluster-6107.19073,Cluster-6107.1499…
GO:0051649	establishment of localization in cell	biological_process	0.83035	1	17	377	795	16335	Cluster-6107.11998,Cluster-6107.2309,Cluster-6107.14996,Cluster-6107.13816,Cluster-6107.6748,Cluster-1126.0,Cluster-6107.8273,Cluster-6107.18714,Cluster-6107.18564,Cluster-6107.10057,Cluster-6107.5472,Cluster-6107.14253,Cluster-6107.5564,Cluster-6107.8079,Cluster-6107.1500,Cluster-7115.0,Cluster-6107.11203
GO:0045182	translation regulator activity	molecular_function	0.83173	1	2	377	111	16335	Cluster-6107.13000,Cluster-6107.15174
GO:0008219	cell death	biological_process	0.83194	1	1	377	68	16335	Cluster-6107.10159
GO:0016265	death	biological_process	0.83194	1	1	377	68	16335	Cluster-6107.10159
GO:0000003	reproduction	biological_process	0.83583	1	3	377	187	16335	Cluster-6107.2556,Cluster-6107.4543,Cluster-6107.2042
GO:0006073	cellular glucan metabolic process	biological_process	0.83592	1	3	377	193	16335	Cluster-6107.1290,Cluster-6107.11216,Cluster-6107.6148
GO:0044042	glucan metabolic process	biological_process	0.83592	1	3	377	193	16335	Cluster-6107.6148,Cluster-6107.11216,Cluster-6107.1290
GO:0019058	viral life cycle	biological_process	0.83594	1	4	377	234	16335	Cluster-6107.11998,Cluster-6107.7170,Cluster-6107.4096,Cluster-6107.19112
GO:0004222	metalloendopeptidase activity	molecular_function	0.83953	1	1	377	74	16335	Cluster-6107.9180
GO:0031329	regulation of cellular catabolic process	biological_process	0.83981	1	1	377	70	16335	Cluster-6107.12006
GO:0030120	vesicle coat	cellular_component	0.84036	1	1	377	68	16335	Cluster-1126.0
GO:0030135	coated vesicle	cellular_component	0.84036	1	1	377	68	16335	Cluster-1126.0
GO:0030662	coated vesicle membrane	cellular_component	0.84036	1	1	377	68	16335	Cluster-1126.0
GO:0007067	mitotic nuclear division	biological_process	0.84079	1	1	377	70	16335	Cluster-6107.9931
GO:0004674	protein serine/threonine kinase activity	molecular_function	0.84156	1	2	377	125	16335	Cluster-6107.6567,Cluster-6107.12006
GO:0034061	DNA polymerase activity	molecular_function	0.84201	1	2	377	130	16335	Cluster-6107.16105,Cluster-6107.3663
GO:0005856	cytoskeleton	cellular_component	0.84303	1	7	377	363	16335	Cluster-6107.17434,Cluster-6107.9931,Cluster-6107.7923,Cluster-6107.5878,Cluster-6107.349,Cluster-6107.8425,Cluster-6107.8207
GO:0044877	macromolecular complex binding	molecular_function	0.84365	1	4	377	224	16335	Cluster-6107.10509,Cluster-6107.8207,Cluster-6107.1500,Cluster-6107.12607
GO:1902494	catalytic complex	cellular_component	0.84462	1	22	377	1062	16335	Cluster-6107.20657,Cluster-6107.7388,Cluster-6107.5708,Cluster-6107.10817,Cluster-6107.5878,Cluster-6107.20612,Cluster-6107.14042,Cluster-6107.13660,Cluster-6107.10947,Cluster-6748.0,Cluster-6107.4096,Cluster-6107.8462,Cluster-6107.3463,Cluster-6107.5967,Cluster-7314.0,Cluster-6107.1913,Cluster-6107.1265,Cluster-6107.18564,Cluster-6107.18368,Cluster-6107.9624,Cluster-6107.3663,Cluster-6107.349
GO:0030659	cytoplasmic vesicle membrane	cellular_component	0.84512	1	1	377	69	16335	Cluster-1126.0
GO:0042180	cellular ketone metabolic process	biological_process	0.84517	1	1	377	77	16335	Cluster-6107.12420
GO:0006614	SRP-dependent cotranslational protein targeting to membrane	biological_process	0.84612	1	1	377	72	16335	Cluster-6107.5564
GO:0045047	protein targeting to ER	biological_process	0.84612	1	1	377	72	16335	Cluster-6107.5564
GO:0072599	establishment of protein localization to endoplasmic reticulum	biological_process	0.84612	1	1	377	72	16335	Cluster-6107.5564
GO:0043228	non-membrane-bounded organelle	cellular_component	0.84711	1	30	377	1438	16335	Cluster-6107.14727,Cluster-6107.5987,Cluster-6107.11815,Cluster-6107.962,Cluster-6107.7923,Cluster-6107.5898,Cluster-6107.258,Cluster-6107.14089,Cluster-6107.10509,Cluster-6107.10159,Cluster-6107.6487,Cluster-6107.17130,Cluster-6107.5794,Cluster-6107.10498,Cluster-6107.8425,Cluster-6107.349,Cluster-6107.7170,Cluster-6107.17434,Cluster-6107.1265,Cluster-6107.5708,Cluster-6107.9931,Cluster-6107.587…
GO:0042803	protein homodimerization activity	molecular_function	0.84722	1	1	377	70	16335	Cluster-6107.5878
GO:0019079	viral genome replication	biological_process	0.84746	1	1	377	73	16335	Cluster-6107.4096
GO:0080090	regulation of primary metabolic process	biological_process	0.84836	1	40	377	1877	16335	Cluster-6107.13873,Cluster-6107.10404,Cluster-6107.4096,Cluster-6107.18495,Cluster-6107.19289,Cluster-6107.7643,Cluster-6107.6229,Cluster-6107.2534,Cluster-6107.9305,Cluster-6107.7961,Cluster-6107.3625,Cluster-6107.1384,Cluster-6107.3365,Cluster-6107.7550,Cluster-6107.20113,Cluster-6107.4906,Cluster-6107.2444,Cluster-6107.19073,Cluster-6107.9391,Cluster-6107.2001,Cluster-6107.5659,Cluster-6107.68…
GO:1902911	protein kinase complex	cellular_component	0.8485	1	1	377	72	16335	Cluster-6107.13660
GO:0007166	cell surface receptor signaling pathway	biological_process	0.84851	1	1	377	75	16335	Cluster-6107.14089
GO:0009894	regulation of catabolic process	biological_process	0.85116	1	1	377	73	16335	Cluster-6107.12006
GO:0048878	chemical homeostasis	biological_process	0.85144	1	1	377	78	16335	Cluster-6107.16437
GO:0012506	vesicle membrane	cellular_component	0.85158	1	1	377	72	16335	Cluster-1126.0
GO:0070887	cellular response to chemical stimulus	biological_process	0.85199	1	1	377	70	16335	Cluster-6107.12627
GO:0015630	microtubule cytoskeleton	cellular_component	0.85349	1	4	377	228	16335	Cluster-6107.9931,Cluster-6107.8207,Cluster-6107.5878,Cluster-6107.17434
GO:0006022	aminoglycan metabolic process	biological_process	0.85435	1	1	377	85	16335	Cluster-6107.12345
GO:0019954	asexual reproduction	biological_process	0.85504	1	1	377	80	16335	Cluster-6107.2556
GO:0035556	intracellular signal transduction	biological_process	0.85617	1	6	377	343	16335	Cluster-7920.0,Cluster-6107.16515,Cluster-6107.122,Cluster-6107.21916,Cluster-6107.12607,Cluster-6107.13660
GO:0044764	multi-organism cellular process	biological_process	0.85784	1	10	377	534	16335	Cluster-6107.6415,Cluster-6107.11998,Cluster-6107.3101,Cluster-6107.19112,Cluster-7617.0,Cluster-6107.9773,Cluster-6107.3365,Cluster-6107.10498,Cluster-6107.4096,Cluster-6107.7170
GO:0008234	cysteine-type peptidase activity	molecular_function	0.85831	1	2	377	136	16335	Cluster-6107.14427,Cluster-6107.1913
GO:0007186	G-protein coupled receptor signaling pathway	biological_process	0.85876	1	3	377	186	16335	Cluster-6107.12607,Cluster-6107.3665,Cluster-6107.2846
GO:0000278	mitotic cell cycle	biological_process	0.86017	1	2	377	138	16335	Cluster-6107.2556,Cluster-6107.9931
GO:1903047	mitotic cell cycle process	biological_process	0.86017	1	2	377	138	16335	Cluster-6107.9931,Cluster-6107.2556
GO:0009056	catabolic process	biological_process	0.86103	1	16	377	814	16335	Cluster-6107.12414,Cluster-6107.19457,Cluster-6107.744,Cluster-6107.8537,Cluster-7050.0,Cluster-6107.9396,Cluster-6107.7961,Cluster-6107.10498,Cluster-6107.548,Cluster-6107.16170,Cluster-6107.8375,Cluster-6107.16585,Cluster-6107.1290,Cluster-6107.5878,Cluster-6107.12006,Cluster-7962.0
GO:1901575	organic substance catabolic process	biological_process	0.86205	1	13	377	674	16335	Cluster-6107.8375,Cluster-6107.19457,Cluster-6107.744,Cluster-6107.12414,Cluster-6107.16170,Cluster-6107.8537,Cluster-6107.16585,Cluster-6107.1290,Cluster-6107.9396,Cluster-7050.0,Cluster-6107.548,Cluster-7962.0,Cluster-6107.7961
GO:0050790	regulation of catalytic activity	biological_process	0.86356	1	2	377	138	16335	Cluster-6107.19619,Cluster-6107.4396
GO:0033692	cellular polysaccharide biosynthetic process	biological_process	0.86373	1	1	377	83	16335	Cluster-6107.6148
GO:0008047	enzyme activator activity	molecular_function	0.86418	1	1	377	75	16335	Cluster-6107.548
GO:0006313	transposition, DNA-mediated	biological_process	0.86449	1	1	377	78	16335	Cluster-6107.5659
GO:0032196	transposition	biological_process	0.86449	1	1	377	78	16335	Cluster-6107.5659
GO:0043232	intracellular non-membrane-bounded organelle	cellular_component	0.86662	1	29	377	1412	16335	Cluster-6107.258,Cluster-6107.14089,Cluster-6107.10509,Cluster-6107.14727,Cluster-6107.5987,Cluster-6107.962,Cluster-6107.11815,Cluster-6107.5898,Cluster-6107.7923,Cluster-6107.10159,Cluster-6107.8425,Cluster-6107.349,Cluster-6107.7170,Cluster-6107.6487,Cluster-6107.17130,Cluster-6107.5794,Cluster-6107.17434,Cluster-6107.1265,Cluster-6107.5878,Cluster-6107.5708,Cluster-6107.9931,Cluster-6107.1035…
GO:0016746	transferase activity, transferring acyl groups	molecular_function	0.86787	1	5	377	307	16335	Cluster-6107.7620,Cluster-6107.12357,Cluster-6107.14996,Cluster-6107.10808,Cluster-6107.9842
GO:0098797	plasma membrane protein complex	cellular_component	0.87043	1	2	377	139	16335	Cluster-2597.0,Cluster-1126.0
GO:0016247	channel regulator activity	molecular_function	0.87071	1	1	377	85	16335	Cluster-6107.10578
GO:0015031	protein transport	biological_process	0.8711	1	15	377	743	16335	Cluster-6107.6748,Cluster-6107.14996,Cluster-6107.11998,Cluster-6107.8955,Cluster-6107.8273,Cluster-1126.0,Cluster-6107.5564,Cluster-6107.14253,Cluster-6107.18564,Cluster-7115.0,Cluster-6107.11724,Cluster-6107.8079,Cluster-6107.20724,Cluster-6107.5472,Cluster-6107.10057
GO:0098813	nuclear chromosome segregation	biological_process	0.8722	1	1	377	75	16335	Cluster-6107.17434
GO:0042278	purine nucleoside metabolic process	biological_process	0.87343	1	7	377	412	16335	Cluster-6107.1290,Cluster-6107.5898,Cluster-6107.9798,Cluster-6107.7191,Cluster-6107.8375,Cluster-6107.5967,Cluster-6107.9668
GO:0046128	purine ribonucleoside metabolic process	biological_process	0.87343	1	7	377	412	16335	Cluster-6107.1290,Cluster-6107.5898,Cluster-6107.9798,Cluster-6107.7191,Cluster-6107.8375,Cluster-6107.5967,Cluster-6107.9668
GO:0044264	cellular polysaccharide metabolic process	biological_process	0.87418	1	3	377	210	16335	Cluster-6107.6148,Cluster-6107.11216,Cluster-6107.1290
GO:0003723	RNA binding	molecular_function	0.87535	1	14	377	710	16335	Cluster-6107.5898,Cluster-6107.2851,Cluster-6107.5708,Cluster-6107.14727,Cluster-6107.14042,Cluster-6107.2186,Cluster-6107.7388,Cluster-6107.5967,Cluster-6107.3404,Cluster-6107.17130,Cluster-6107.7170,Cluster-6107.5493,Cluster-6107.8079,Cluster-6107.18714
GO:0032268	regulation of cellular protein metabolic process	biological_process	0.87641	1	5	377	286	16335	Cluster-6107.14727,Cluster-6107.5708,Cluster-6107.7170,Cluster-6107.13000,Cluster-6107.15174
GO:0006508	proteolysis	biological_process	0.87737	1	13	377	689	16335	Cluster-6107.11341,Cluster-6107.14427,Cluster-6107.744,Cluster-6107.16170,Cluster-6107.3439,Cluster-6107.10871,Cluster-6107.11156,Cluster-6107.5708,Cluster-6107.7868,Cluster-6107.18918,Cluster-6107.1913,Cluster-6107.11840,Cluster-6107.23094
GO:0000910	cytokinesis	biological_process	0.87869	1	1	377	84	16335	Cluster-6107.2556
GO:0098800	inner mitochondrial membrane protein complex	cellular_component	0.87894	1	1	377	87	16335	Cluster-6107.10817
GO:0044237	cellular metabolic process	biological_process	0.88078	1	168	377	7384	16335	Cluster-6107.14042,Cluster-6107.6546,Cluster-6107.5564,Cluster-6107.9713,Cluster-6107.9931,Cluster-6107.7191,Cluster-6107.8375,Cluster-6107.15174,Cluster-6107.9798,Cluster-6107.12627,Cluster-6107.6857,Cluster-6107.9180,Cluster-2597.0,Cluster-6107.4932,Cluster-6107.18902,Cluster-6107.2948,Cluster-6107.744,Cluster-6107.3991,Cluster-6107.12538,Cluster-6107.3439,Cluster-6107.12414,Cluster-6107.9624,C…
GO:0051246	regulation of protein metabolic process	biological_process	0.88144	1	5	377	289	16335	Cluster-6107.15174,Cluster-6107.7170,Cluster-6107.13000,Cluster-6107.14727,Cluster-6107.5708
GO:0006270	DNA replication initiation	biological_process	0.88177	1	1	377	83	16335	Cluster-6107.22482
GO:0071944	cell periphery	cellular_component	0.88367	1	9	377	512	16335	Cluster-1126.0,Cluster-6107.4543,Cluster-6107.19709,Cluster-6107.3864,Cluster-6107.9752,Cluster-2597.0,Cluster-6107.19289,Cluster-7050.0,Cluster-6107.11216
GO:0009119	ribonucleoside metabolic process	biological_process	0.88493	1	7	377	419	16335	Cluster-6107.1290,Cluster-6107.5898,Cluster-6107.7191,Cluster-6107.5967,Cluster-6107.9668,Cluster-6107.8375,Cluster-6107.9798
GO:0005874	microtubule	cellular_component	0.88676	1	1	377	80	16335	Cluster-6107.8207
GO:0045184	establishment of protein localization	biological_process	0.88773	1	15	377	759	16335	Cluster-6107.8273,Cluster-6107.8955,Cluster-6107.14253,Cluster-6107.5564,Cluster-1126.0,Cluster-6107.14996,Cluster-6107.6748,Cluster-6107.11998,Cluster-6107.5472,Cluster-6107.10057,Cluster-7115.0,Cluster-6107.18564,Cluster-6107.8079,Cluster-6107.20724,Cluster-6107.11724
GO:0005875	microtubule associated complex	cellular_component	0.88936	1	1	377	84	16335	Cluster-6107.5878
GO:0005982	starch metabolic process	biological_process	0.8899	1	2	377	157	16335	Cluster-6107.6148,Cluster-6107.1290
GO:0005985	sucrose metabolic process	biological_process	0.8899	1	2	377	157	16335	Cluster-6107.6148,Cluster-6107.1290
GO:0044433	cytoplasmic vesicle part	cellular_component	0.8899	1	1	377	84	16335	Cluster-1126.0
GO:0000271	polysaccharide biosynthetic process	biological_process	0.89064	1	1	377	92	16335	Cluster-6107.6148
GO:0030234	enzyme regulator activity	molecular_function	0.89139	1	5	377	324	16335	Cluster-6107.548,Cluster-6107.13463,Cluster-1717.0,Cluster-6107.20657,Cluster-6107.15250
GO:0004197	cysteine-type endopeptidase activity	molecular_function	0.89184	1	1	377	88	16335	Cluster-6107.1913
GO:0042967	acyl-carrier-protein biosynthetic process	biological_process	0.89325	1	2	377	151	16335	Cluster-6107.14996,Cluster-6107.7620
GO:0071554	cell wall organization or biogenesis	biological_process	0.89389	1	1	377	99	16335	Cluster-6107.12345
GO:0008237	metallopeptidase activity	molecular_function	0.89392	1	1	377	91	16335	Cluster-6107.9180
GO:0065009	regulation of molecular function	biological_process	0.89601	1	2	377	150	16335	Cluster-6107.19619,Cluster-6107.4396
GO:0005488	binding	molecular_function	0.89822	1	219	377	9463	16335	Cluster-6107.17434,Cluster-6107.3513,Cluster-6347.0,Cluster-6107.4880,Cluster-6107.349,Cluster-6107.10498,Cluster-6107.13855,Cluster-6107.11235,Cluster-6107.14727,Cluster-6107.13000,Cluster-6107.1608,Cluster-6107.4036,Cluster-6107.5493,Cluster-6107.21916,Cluster-6107.4547,Cluster-6107.8079,Cluster-6107.11541,Cluster-6107.2851,Cluster-6107.16585,Cluster-6107.7089,Cluster-6107.6599,Cluster-6107.809…
GO:0003677	DNA binding	molecular_function	0.89962	1	41	377	1985	16335	Cluster-6107.2534,Cluster-6107.6428,Cluster-6107.7643,Cluster-6107.19289,Cluster-6107.10947,Cluster-6107.1385,Cluster-4805.0,Cluster-6107.4096,Cluster-6107.10404,Cluster-6107.9391,Cluster-6107.19457,Cluster-6107.5987,Cluster-6107.5898,Cluster-6107.20113,Cluster-6107.7550,Cluster-6107.3365,Cluster-6107.1384,Cluster-6107.21251,Cluster-6107.7577,Cluster-6107.17130,Cluster-6107.9305,Cluster-6107.7961…
GO:0006260	DNA replication	biological_process	0.8998	1	8	377	472	16335	Cluster-6107.16105,Cluster-6107.19457,Cluster-6107.14089,Cluster-6107.1265,Cluster-6107.3663,Cluster-6107.22482,Cluster-5656.0,Cluster-6107.1385
GO:0000280	nuclear division	biological_process	0.90175	1	1	377	88	16335	Cluster-6107.9931
GO:0044459	plasma membrane part	cellular_component	0.90187	1	3	377	213	16335	Cluster-2597.0,Cluster-1126.0,Cluster-6107.9752
GO:0030117	membrane coat	cellular_component	0.90334	1	2	377	144	16335	Cluster-6107.6748,Cluster-1126.0
GO:0048475	coated membrane	cellular_component	0.90334	1	2	377	144	16335	Cluster-1126.0,Cluster-6107.6748
GO:0032940	secretion by cell	biological_process	0.90394	1	1	377	89	16335	Cluster-6107.10057
GO:0090304	nucleic acid metabolic process	biological_process	0.90396	1	73	377	3403	16335	Cluster-6107.3625,Cluster-6107.3663,Cluster-6107.1384,Cluster-6107.21251,Cluster-6107.1265,Cluster-6107.7550,Cluster-6107.17130,Cluster-6107.16205,Cluster-6107.19073,Cluster-6107.1974,Cluster-6107.19457,Cluster-6107.14089,Cluster-6748.0,Cluster-6107.19289,Cluster-6107.13873,Cluster-6107.4396,Cluster-6107.1385,Cluster-6107.12142,Cluster-6107.3871,Cluster-6107.5600,Cluster-6107.6229,Cluster-1537.0,…
GO:0048583	regulation of response to stimulus	biological_process	0.90452	1	1	377	93	16335	Cluster-6107.14089
GO:0044248	cellular catabolic process	biological_process	0.90473	1	11	377	621	16335	Cluster-6107.16585,Cluster-6107.8537,Cluster-6107.5878,Cluster-6107.12006,Cluster-6107.12414,Cluster-6107.744,Cluster-6107.19457,Cluster-7962.0,Cluster-6107.10498,Cluster-7050.0,Cluster-6107.9396
GO:0046903	secretion	biological_process	0.90682	1	1	377	90	16335	Cluster-6107.10057
GO:0044427	chromosomal part	cellular_component	0.90748	1	7	377	407	16335	Cluster-6107.9931,Cluster-6107.5987,Cluster-6107.14089,Cluster-6107.10509,Cluster-6107.9180,Cluster-6107.17434,Cluster-6107.1265
GO:0004386	helicase activity	molecular_function	0.9085	1	4	377	256	16335	Cluster-6107.19457,Cluster-6107.5967,Cluster-6107.1265,Cluster-6107.2851
GO:0043648	dicarboxylic acid metabolic process	biological_process	0.90928	1	1	377	95	16335	Cluster-6107.14457
GO:0031325	positive regulation of cellular metabolic process	biological_process	0.90957	1	1	377	91	16335	Cluster-6107.12006
GO:0051704	multi-organism process	biological_process	0.91126	1	20	377	1056	16335	Cluster-6107.7170,Cluster-6107.10498,Cluster-6107.17642,Cluster-6107.9773,Cluster-6107.2042,Cluster-6107.8634,Cluster-6107.3365,Cluster-6107.5657,Cluster-6107.19112,Cluster-7617.0,Cluster-6107.11998,Cluster-6107.10159,Cluster-6107.3864,Cluster-6107.3101,Cluster-6107.13873,Cluster-6107.4096,Cluster-6107.6567,Cluster-6107.9931,Cluster-6107.6415,Cluster-6107.4543
GO:0005976	polysaccharide metabolic process	biological_process	0.91161	1	3	377	231	16335	Cluster-6107.1290,Cluster-6107.6148,Cluster-6107.11216
GO:0004540	ribonuclease activity	molecular_function	0.91224	1	1	377	94	16335	Cluster-6107.2001
GO:0072511	divalent inorganic cation transport	biological_process	0.91238	1	2	377	154	16335	Cluster-6107.11341,Cluster-6107.18009
GO:0048285	organelle fission	biological_process	0.91269	1	1	377	93	16335	Cluster-6107.9931
GO:0034641	cellular nitrogen compound metabolic process	biological_process	0.91375	1	106	377	4869	16335	Cluster-6107.9798,Cluster-6107.15174,Cluster-6107.11541,Cluster-6107.8375,Cluster-6107.16105,Cluster-6107.7191,Cluster-6107.9713,Cluster-6107.9931,Cluster-6107.2851,Cluster-6107.5564,Cluster-6107.14042,Cluster-6107.8099,Cluster-6107.9180,Cluster-6107.6857,Cluster-6107.12627,Cluster-6107.12414,Cluster-6107.2948,Cluster-6107.14727,Cluster-6107.13000,Cluster-6107.4932,Cluster-6107.2556,Cluster-5656.…
GO:0019538	protein metabolic process	biological_process	0.91424	1	66	377	3030	16335	Cluster-6107.23094,Cluster-6107.4274,Cluster-6107.8638,Cluster-6107.7620,Cluster-6107.6487,Cluster-6107.6741,Cluster-6107.9453,Cluster-6107.3609,Cluster-6107.5898,Cluster-6107.11156,Cluster-6107.3463,Cluster-6107.11203,Cluster-6107.10808,Cluster-6107.10282,Cluster-6107.17802,Cluster-6107.11991,Cluster-6107.6567,Cluster-6107.5708,Cluster-6107.14427,Cluster-6107.20657,Cluster-6107.16170,Cluster-610…
GO:0046915	transition metal ion transmembrane transporter activity	molecular_function	0.91441	1	1	377	96	16335	Cluster-6107.11341
GO:0009116	nucleoside metabolic process	biological_process	0.91567	1	7	377	444	16335	Cluster-6107.9668,Cluster-6107.5967,Cluster-6107.8375,Cluster-6107.7191,Cluster-6107.9798,Cluster-6107.5898,Cluster-6107.1290
GO:0006886	intracellular protein transport	biological_process	0.91575	1	11	377	598	16335	Cluster-6107.5472,Cluster-6107.18564,Cluster-7115.0,Cluster-6107.8079,Cluster-6107.8273,Cluster-1126.0,Cluster-6107.14253,Cluster-6107.5564,Cluster-6107.6748,Cluster-6107.14996,Cluster-6107.11998
GO:0003774	motor activity	molecular_function	0.91748	1	1	377	94	16335	Cluster-6107.8207
GO:1901360	organic cyclic compound metabolic process	biological_process	0.92045	1	97	377	4493	16335	Cluster-6107.6457,Cluster-6107.7620,Cluster-6107.9305,Cluster-6107.7961,Cluster-6107.3365,Cluster-6107.4906,Cluster-6107.20113,Cluster-6107.5987,Cluster-6107.2444,Cluster-6107.5898,Cluster-6107.8537,Cluster-6107.13181,Cluster-6107.9391,Cluster-7562.0,Cluster-6107.10404,Cluster-6107.4096,Cluster-6107.23094,Cluster-6107.6214,Cluster-6107.10947,Cluster-6107.18495,Cluster-6107.7643,Cluster-6107.1290,…
GO:0005615	extracellular space	cellular_component	0.92053	1	1	377	104	16335	Cluster-6107.8392
GO:0060589	nucleoside-triphosphatase regulator activity	molecular_function	0.92101	1	1	377	99	16335	Cluster-6107.13463
GO:0008017	microtubule binding	molecular_function	0.9223	1	1	377	94	16335	Cluster-6107.8207
GO:1901657	glycosyl compound metabolic process	biological_process	0.92238	1	7	377	450	16335	Cluster-6107.5898,Cluster-6107.1290,Cluster-6107.9798,Cluster-6107.7191,Cluster-6107.5967,Cluster-6107.8375,Cluster-6107.9668
GO:0000041	transition metal ion transport	biological_process	0.92344	1	1	377	101	16335	Cluster-6107.11341
GO:0016747	transferase activity, transferring acyl groups other than amino-acyl groups	molecular_function	0.92345	1	3	377	231	16335	Cluster-6107.14996,Cluster-6107.12357,Cluster-6107.7620
GO:0065008	regulation of biological quality	biological_process	0.92352	1	9	377	549	16335	Cluster-2597.0,Cluster-6107.1500,Cluster-6107.8626,Cluster-6107.16437,Cluster-6107.7170,Cluster-6107.8425,Cluster-6107.13855,Cluster-6107.6415,Cluster-6107.18902
GO:0005694	chromosome	cellular_component	0.92652	1	8	377	473	16335	Cluster-6107.14089,Cluster-6107.10509,Cluster-6107.5987,Cluster-6107.9931,Cluster-6107.5794,Cluster-6107.9180,Cluster-6107.1265,Cluster-6107.17434
GO:0007059	chromosome segregation	biological_process	0.92938	1	1	377	102	16335	Cluster-6107.17434
GO:0071103	DNA conformation change	biological_process	0.93265	1	1	377	109	16335	Cluster-6107.5987
GO:0016788	hydrolase activity, acting on ester bonds	molecular_function	0.93364	1	13	377	747	16335	Cluster-6107.14996,Cluster-6107.3871,Cluster-6107.2851,Cluster-6107.8273,Cluster-6107.14089,Cluster-6107.1265,Cluster-7621.0,Cluster-6107.2039,Cluster-6107.4239,Cluster-6107.5160,Cluster-6107.12627,Cluster-6107.1815,Cluster-6107.2001
GO:0003887	DNA-directed DNA polymerase activity	molecular_function	0.93623	1	1	377	109	16335	Cluster-6107.3663
GO:0006511	ubiquitin-dependent protein catabolic process	biological_process	0.93808	1	1	377	102	16335	Cluster-6107.744
GO:0006261	DNA-dependent DNA replication	biological_process	0.93895	1	1	377	112	16335	Cluster-6107.22482
GO:0098542	defense response to other organism	biological_process	0.93965	1	1	377	113	16335	Cluster-6107.10159
GO:0045454	cell redox homeostasis	biological_process	0.94045	1	1	377	118	16335	Cluster-6107.8626
GO:0046483	heterocycle metabolic process	biological_process	0.94124	1	93	377	4379	16335	Cluster-6107.6214,Cluster-6107.23094,Cluster-6107.4096,Cluster-6107.10404,Cluster-7562.0,Cluster-6107.18495,Cluster-6107.10947,Cluster-6107.1290,Cluster-6107.7643,Cluster-6107.18449,Cluster-6107.2534,Cluster-6107.7961,Cluster-6107.9305,Cluster-6107.7620,Cluster-6107.6457,Cluster-6107.3365,Cluster-6107.2444,Cluster-6107.8537,Cluster-6107.5898,Cluster-6107.5987,Cluster-6107.20113,Cluster-6107.4906,…
GO:0006139	nucleobase-containing compound metabolic process	biological_process	0.94149	1	85	377	4026	16335	Cluster-6107.19073,Cluster-6107.16205,Cluster-6107.1974,Cluster-6107.5967,Cluster-6107.19457,Cluster-6107.14089,Cluster-6107.1913,Cluster-6107.1265,Cluster-6107.7550,Cluster-6107.3625,Cluster-6107.3663,Cluster-6107.1384,Cluster-6107.21251,Cluster-6107.17130,Cluster-6107.3871,Cluster-6107.6229,Cluster-6107.5600,Cluster-6107.19289,Cluster-6748.0,Cluster-6107.1385,Cluster-6107.4396,Cluster-6107.1214…
GO:0019941	modification-dependent protein catabolic process	biological_process	0.943	1	1	377	106	16335	Cluster-6107.744
GO:0043632	modification-dependent macromolecule catabolic process	biological_process	0.943	1	1	377	106	16335	Cluster-6107.744
GO:0005515	protein binding	molecular_function	0.94444	1	90	377	4047	16335	Cluster-6107.10282,Cluster-6107.1500,Cluster-6107.12357,Cluster-6107.3463,Cluster-6107.11203,Cluster-6107.17028,Cluster-6107.14427,Cluster-6107.15390,Cluster-6107.20657,Cluster-6107.122,Cluster-6107.12607,Cluster-6107.2042,Cluster-6107.548,Cluster-6107.7170,Cluster-6107.16515,Cluster-6107.10159,Cluster-6107.20811,Cluster-6107.1882,Cluster-6107.5117,Cluster-6107.7923,Cluster-6107.4913,Cluster-6107…
GO:0009893	positive regulation of metabolic process	biological_process	0.94486	1	1	377	109	16335	Cluster-6107.12006
GO:0009378	four-way junction helicase activity	molecular_function	0.94517	1	1	377	102	16335	Cluster-6107.1265
GO:0009379	Holliday junction helicase complex	cellular_component	0.94517	1	1	377	102	16335	Cluster-6107.1265
GO:0048476	Holliday junction resolvase complex	cellular_component	0.94517	1	1	377	102	16335	Cluster-6107.1265
GO:0042575	DNA polymerase complex	cellular_component	0.94805	1	1	377	117	16335	Cluster-6107.3663
GO:0044260	cellular macromolecule metabolic process	biological_process	0.95009	1	124	377	5663	16335	Cluster-6107.11991,Cluster-6107.5708,Cluster-6107.6567,Cluster-6107.15369,Cluster-6107.12345,Cluster-6107.17028,Cluster-6107.12420,Cluster-6107.20657,Cluster-6107.16170,Cluster-6107.2001,Cluster-6107.3463,Cluster-6107.5659,Cluster-6107.11203,Cluster-6107.10282,Cluster-6107.10808,Cluster-6107.17802,Cluster-7314.0,Cluster-6107.258,Cluster-6107.20477,Cluster-6107.7923,Cluster-6107.10159,Cluster-6107…
GO:0051536	iron-sulfur cluster binding	molecular_function	0.95126	1	1	377	126	16335	Cluster-6107.1258
GO:0051540	metal cluster binding	molecular_function	0.95126	1	1	377	126	16335	Cluster-6107.1258
GO:0006725	cellular aromatic compound metabolic process	biological_process	0.95233	1	91	377	4332	16335	Cluster-6107.18449,Cluster-6107.2534,Cluster-6107.7643,Cluster-6107.1290,Cluster-6107.10947,Cluster-6107.18495,Cluster-6107.4096,Cluster-6107.10404,Cluster-7562.0,Cluster-6107.23094,Cluster-6107.6214,Cluster-6107.13181,Cluster-6107.9391,Cluster-6107.4906,Cluster-6107.20113,Cluster-6107.5987,Cluster-6107.2444,Cluster-6107.8537,Cluster-6107.5898,Cluster-6107.3365,Cluster-6107.6457,Cluster-6107.7620…
GO:0033202	DNA helicase complex	cellular_component	0.95274	1	1	377	107	16335	Cluster-6107.1265
GO:0005261	cation channel activity	molecular_function	0.95386	1	1	377	117	16335	Cluster-6107.13660
GO:0006952	defense response	biological_process	0.95426	1	3	377	269	16335	Cluster-6107.18255,Cluster-6107.10159,Cluster-6107.10578
GO:0008757	S-adenosylmethionine-dependent methyltransferase activity	molecular_function	0.95682	1	1	377	125	16335	Cluster-6107.6457
GO:0007049	cell cycle	biological_process	0.9578	1	5	377	374	16335	Cluster-6107.17434,Cluster-6107.16236,Cluster-6107.2556,Cluster-6107.9931,Cluster-6107.5600
GO:0043412	macromolecule modification	biological_process	0.95873	1	35	377	1751	16335	Cluster-6107.2935,Cluster-6107.13798,Cluster-6107.4274,Cluster-6107.12006,Cluster-6107.20612,Cluster-6107.8638,Cluster-6107.7388,Cluster-6107.12029,Cluster-6107.11432,Cluster-6107.12529,Cluster-6107.17006,Cluster-6107.6741,Cluster-6107.18368,Cluster-6107.18714,Cluster-6107.9453,Cluster-6107.3609,Cluster-6107.14089,Cluster-6107.3463,Cluster-6107.11203,Cluster-6107.10808,Cluster-6107.10282,Cluster-…
GO:0005887	integral component of plasma membrane	cellular_component	0.96021	1	1	377	127	16335	Cluster-6107.9752
GO:0072509	divalent inorganic cation transmembrane transporter activity	molecular_function	0.96022	1	1	377	120	16335	Cluster-6107.18009
GO:0031226	intrinsic component of plasma membrane	cellular_component	0.96109	1	1	377	128	16335	Cluster-6107.9752
GO:0044257	cellular protein catabolic process	biological_process	0.96227	1	1	377	124	16335	Cluster-6107.744
GO:0051603	proteolysis involved in cellular protein catabolic process	biological_process	0.96227	1	1	377	124	16335	Cluster-6107.744
GO:0009405	pathogenesis	biological_process	0.96422	1	3	377	273	16335	Cluster-6107.9931,Cluster-6107.5657,Cluster-6107.8634
GO:0044238	primary metabolic process	biological_process	0.9658	1	167	377	7596	16335	Cluster-6107.20657,Cluster-6107.17028,Cluster-6107.14427,Cluster-6107.9668,Cluster-6107.12345,Cluster-6107.11991,Cluster-6107.10140,Cluster-6107.17802,Cluster-6107.4534,Cluster-6107.10808,Cluster-6107.11203,Cluster-6107.3463,Cluster-6107.2001,Cluster-6107.10159,Cluster-6107.13405,Cluster-7617.0,Cluster-6107.20477,Cluster-6107.12607,Cluster-6107.9396,Cluster-6107.2859,Cluster-6107.9009,Cluster-610…
GO:0034655	nucleobase-containing compound catabolic process	biological_process	0.9659	1	1	377	132	16335	Cluster-6107.19457
GO:0007264	small GTPase mediated signal transduction	biological_process	0.96609	1	1	377	129	16335	Cluster-6107.12607
GO:0030163	protein catabolic process	biological_process	0.96973	1	1	377	132	16335	Cluster-6107.744
GO:0003676	nucleic acid binding	molecular_function	0.97047	1	63	377	3095	16335	Cluster-6107.11541,Cluster-6107.3404,Cluster-6107.2851,Cluster-6107.5708,Cluster-6107.9931,Cluster-6107.14042,Cluster-6107.5493,Cluster-6107.16517,Cluster-6107.4547,Cluster-6107.21916,Cluster-6107.1500,Cluster-6107.8079,Cluster-6107.5659,Cluster-6107.19069,Cluster-6107.9752,Cluster-6107.3101,Cluster-6107.2186,Cluster-6107.2948,Cluster-6107.7923,Cluster-6107.14727,Cluster-6107.10509,Cluster-6107.4…
GO:0007165	signal transduction	biological_process	0.97072	1	20	377	1187	16335	Cluster-6107.21916,Cluster-6107.8079,Cluster-6107.13660,Cluster-6107.2846,Cluster-6107.3665,Cluster-6107.12142,Cluster-8394.0,Cluster-6107.9931,Cluster-6107.122,Cluster-6107.12607,Cluster-6107.3365,Cluster-6107.548,Cluster-6107.17642,Cluster-6107.16515,Cluster-6107.10367,Cluster-6107.13855,Cluster-6107.1608,Cluster-6107.14089,Cluster-6107.5657,Cluster-7920.0
GO:0071704	organic substance metabolic process	biological_process	0.97093	1	173	377	7894	16335	Cluster-6107.9453,Cluster-6107.6457,Cluster-6107.7961,Cluster-6107.9305,Cluster-6107.10193,Cluster-6107.15846,Cluster-6107.5987,Cluster-6107.8537,Cluster-6107.10947,Cluster-6107.18495,Cluster-6107.4096,Cluster-7562.0,Cluster-6107.10381,Cluster-6107.6214,Cluster-6107.18449,Cluster-6107.6148,Cluster-6107.8638,Cluster-6107.1290,Cluster-6107.2859,Cluster-6107.9396,Cluster-6107.12607,Cluster-6107.9009…
GO:0043170	macromolecule metabolic process	biological_process	0.97172	1	133	377	6155	16335	Cluster-6107.10359,Cluster-6107.12029,Cluster-6107.11341,Cluster-6107.7388,Cluster-6107.5600,Cluster-6107.20612,Cluster-6107.13798,Cluster-6748.0,Cluster-6107.19289,Cluster-6107.13660,Cluster-6107.1385,Cluster-6107.12142,Cluster-6107.1974,Cluster-6107.16205,Cluster-6107.14089,Cluster-6107.11815,Cluster-6107.3663,Cluster-6107.3625,Cluster-6107.18368,Cluster-6107.8626,Cluster-6107.1265,Cluster-6107…
GO:0044700	single organism signaling	biological_process	0.97223	1	20	377	1192	16335	Cluster-8394.0,Cluster-6107.9931,Cluster-6107.21916,Cluster-6107.8079,Cluster-6107.13660,Cluster-6107.2846,Cluster-6107.3665,Cluster-6107.12142,Cluster-6107.10367,Cluster-6107.13855,Cluster-6107.14089,Cluster-6107.5657,Cluster-6107.1608,Cluster-7920.0,Cluster-6107.122,Cluster-6107.12607,Cluster-6107.3365,Cluster-6107.17642,Cluster-6107.548,Cluster-6107.16515
GO:0023052	signaling	biological_process	0.97298	1	20	377	1195	16335	Cluster-6107.122,Cluster-6107.3365,Cluster-6107.12607,Cluster-6107.548,Cluster-6107.17642,Cluster-6107.16515,Cluster-6107.10367,Cluster-6107.13855,Cluster-6107.14089,Cluster-7920.0,Cluster-6107.1608,Cluster-6107.5657,Cluster-6107.8079,Cluster-6107.21916,Cluster-6107.13660,Cluster-6107.12142,Cluster-6107.3665,Cluster-6107.2846,Cluster-8394.0,Cluster-6107.9931
GO:0051301	cell division	biological_process	0.97323	1	1	377	144	16335	Cluster-6107.2556
GO:0070838	divalent metal ion transport	biological_process	0.97704	1	1	377	142	16335	Cluster-6107.18009
GO:0007154	cell communication	biological_process	0.98033	1	21	377	1273	16335	Cluster-6107.12607,Cluster-6107.3365,Cluster-6107.122,Cluster-6107.16515,Cluster-6107.548,Cluster-6107.17642,Cluster-6107.13855,Cluster-6107.10367,Cluster-6107.14089,Cluster-7920.0,Cluster-6107.1608,Cluster-6107.5657,Cluster-6107.13660,Cluster-6107.21916,Cluster-6107.8079,Cluster-6107.2846,Cluster-6107.3665,Cluster-6107.12142,Cluster-8394.0,Cluster-6107.6567,Cluster-6107.9931
GO:0050794	regulation of cellular process	biological_process	0.98045	1	62	377	3179	16335	Cluster-6107.2001,Cluster-6107.5659,Cluster-6107.6857,Cluster-6107.21916,Cluster-6107.1500,Cluster-6107.8079,Cluster-6107.12345,Cluster-6107.9931,Cluster-6107.5708,Cluster-6107.15174,Cluster-6107.9798,Cluster-8394.0,Cluster-6107.7170,Cluster-6107.17642,Cluster-6107.10498,Cluster-6107.548,Cluster-6107.16515,Cluster-6107.7172,Cluster-1537.0,Cluster-6107.122,Cluster-6107.2556,Cluster-6107.12607,Clus…
GO:0006807	nitrogen compound metabolic process	biological_process	0.98106	1	111	377	5356	16335	Cluster-6107.12627,Cluster-6107.6857,Cluster-6107.9180,Cluster-6107.8099,Cluster-6107.14042,Cluster-6107.5564,Cluster-6107.2851,Cluster-6107.16585,Cluster-6107.9931,Cluster-6107.9713,Cluster-6107.7191,Cluster-6107.16105,Cluster-6107.8375,Cluster-6107.11541,Cluster-6107.9798,Cluster-6107.15174,Cluster-6107.10498,Cluster-6107.17642,Cluster-1537.0,Cluster-6107.2556,Cluster-5656.0,Cluster-6107.13000,…
GO:0042592	homeostatic process	biological_process	0.98185	1	2	377	242	16335	Cluster-6107.8626,Cluster-6107.16437
GO:0019725	cellular homeostasis	biological_process	0.98206	1	1	377	165	16335	Cluster-6107.8626
GO:0004519	endonuclease activity	molecular_function	0.98372	1	1	377	164	16335	Cluster-6107.3871
GO:0008134	transcription factor binding	molecular_function	0.98416	1	1	377	155	16335	Cluster-6107.5878
GO:0046700	heterocycle catabolic process	biological_process	0.98509	1	1	377	166	16335	Cluster-6107.19457
GO:0044270	cellular nitrogen compound catabolic process	biological_process	0.98597	1	1	377	168	16335	Cluster-6107.19457
GO:0050789	regulation of biological process	biological_process	0.98633	1	64	377	3322	16335	Cluster-6107.2534,Cluster-6107.7643,Cluster-6107.18495,Cluster-6107.3665,Cluster-6107.4096,Cluster-6107.10404,Cluster-6107.9391,Cluster-6107.2444,Cluster-6107.20113,Cluster-6107.4906,Cluster-6107.3365,Cluster-6107.9305,Cluster-6107.7961,Cluster-6107.12345,Cluster-6107.5708,Cluster-6107.1500,Cluster-6107.5659,Cluster-6107.2001,Cluster-6107.22008,Cluster-6107.10159,Cluster-6107.3978,Cluster-6107.79…
GO:0044265	cellular macromolecule catabolic process	biological_process	0.98721	1	2	377	244	16335	Cluster-6107.19457,Cluster-6107.744
GO:0006974	cellular response to DNA damage stimulus	biological_process	0.98828	1	4	377	382	16335	Cluster-6107.3871,Cluster-6107.1265,Cluster-6107.15369,Cluster-6107.5600
GO:1901361	organic cyclic compound catabolic process	biological_process	0.98906	1	1	377	177	16335	Cluster-6107.19457
GO:0019439	aromatic compound catabolic process	biological_process	0.98909	1	1	377	178	16335	Cluster-6107.19457
GO:0016192	vesicle-mediated transport	biological_process	0.98936	1	5	377	420	16335	Cluster-1126.0,Cluster-6107.6748,Cluster-6107.13816,Cluster-6107.8079,Cluster-6107.1500
GO:0006310	DNA recombination	biological_process	0.99013	1	2	377	253	16335	Cluster-6107.1265,Cluster-6107.5659
GO:0003678	DNA helicase activity	molecular_function	0.99024	1	1	377	170	16335	Cluster-6107.1265
GO:0065007	biological regulation	biological_process	0.99229	1	68	377	3575	16335	Cluster-6107.9305,Cluster-6107.7961,Cluster-6107.3365,Cluster-6107.20113,Cluster-6107.4906,Cluster-6107.2444,Cluster-6107.9391,Cluster-6107.4096,Cluster-6107.10404,Cluster-6107.3665,Cluster-6107.16437,Cluster-6107.18495,Cluster-6107.7643,Cluster-6107.2534,Cluster-6107.7170,Cluster-6107.548,Cluster-6107.16515,Cluster-6107.7172,Cluster-6107.122,Cluster-6107.12607,Cluster-6107.20477,Cluster-7920.0,C…
GO:0016787	hydrolase activity	molecular_function	0.99263	1	56	377	2995	16335	Cluster-6107.14996,Cluster-6107.4486,Cluster-6107.19457,Cluster-6107.5967,Cluster-6107.8273,Cluster-6107.5898,Cluster-6107.11156,Cluster-6107.14089,Cluster-6107.1913,Cluster-6107.1265,Cluster-6107.18918,Cluster-6107.21251,Cluster-5795.0,Cluster-6107.16489,Cluster-6107.7620,Cluster-6107.3871,Cluster-6107.10567,Cluster-6107.11341,Cluster-6107.9658,Cluster-6107.18000,Cluster-6107.14829,Cluster-6107.…
GO:0033554	cellular response to stress	biological_process	0.99297	1	4	377	411	16335	Cluster-6107.5600,Cluster-6107.15369,Cluster-6107.3871,Cluster-6107.1265
GO:0016798	hydrolase activity, acting on glycosyl bonds	molecular_function	0.99346	1	3	377	382	16335	Cluster-6107.10567,Cluster-6107.11216,Cluster-6107.9658
GO:0005657	replication fork	cellular_component	0.9937	1	1	377	190	16335	Cluster-6107.1265
GO:0006281	DNA repair	biological_process	0.99401	1	3	377	349	16335	Cluster-6107.15369,Cluster-6107.3871,Cluster-6107.1265
GO:0004518	nuclease activity	molecular_function	0.99487	1	2	377	295	16335	Cluster-6107.3871,Cluster-6107.2001
GO:0043531	ADP binding	molecular_function	0.99575	1	1	377	228	16335	Cluster-6107.2851
GO:0051716	cellular response to stimulus	biological_process	0.99635	1	25	377	1610	16335	Cluster-6107.15369,Cluster-6107.9931,Cluster-6107.5600,Cluster-8394.0,Cluster-6107.3871,Cluster-6107.2846,Cluster-6107.3665,Cluster-6107.12142,Cluster-6107.12627,Cluster-6107.13660,Cluster-6107.21916,Cluster-6107.8079,Cluster-7920.0,Cluster-6107.14089,Cluster-6107.1608,Cluster-6107.5657,Cluster-6107.13855,Cluster-6107.10367,Cluster-6107.16515,Cluster-6107.548,Cluster-6107.17642,Cluster-6107.1265,…
GO:0004553	hydrolase activity, hydrolyzing O-glycosyl compounds	molecular_function	0.99738	1	2	377	346	16335	Cluster-6107.10567,Cluster-6107.11216
GO:0009057	macromolecule catabolic process	biological_process	0.99806	1	2	377	333	16335	Cluster-6107.744,Cluster-6107.19457
GO:0006259	DNA metabolic process	biological_process	0.99951	1	14	377	1166	16335	Cluster-6107.8375,Cluster-6107.19457,Cluster-6107.16105,Cluster-6107.3871,Cluster-6107.14089,Cluster-6107.15369,Cluster-6107.3663,Cluster-5656.0,Cluster-6107.2556,Cluster-6107.22482,Cluster-6107.1265,Cluster-6107.5659,Cluster-6107.12142,Cluster-6107.1385
