# Supplementary material for: Metabolomics and transcriptomics indicate the changes in medicinal components of Amygdalus mongolica kernels during different developmental stages
Source: Front Plant Sci. 2025 May 23;16:1597638. doi: 10.3389/fpls.2025.1597638 (PMC12141290; doi:10.3389/fpls.2025.1597638)
Supplement: Supplementary file 6 [file Table5.xls]

GO_accession	Description	Term_type	Over_represented_pValue	Corrected_pValue	DEG_item	DEG_list	Bg_item	Bg_list	Gene_names
GO:0033643	host cell part	cellular_component	0.00070616	0.68423	4	52	118	16335	Cluster-6107.8175,Cluster-6107.1125,Cluster-5656.0,Cluster-6107.3101
GO:0018995	host	cellular_component	0.00081795	0.68423	4	52	124	16335	Cluster-6107.3101,Cluster-5656.0,Cluster-6107.1125,Cluster-6107.8175
GO:0043657	host cell	cellular_component	0.00081795	0.68423	4	52	124	16335	Cluster-6107.3101,Cluster-5656.0,Cluster-6107.1125,Cluster-6107.8175
GO:0044215	other organism	cellular_component	0.0008456	0.68423	4	52	125	16335	Cluster-5656.0,Cluster-6107.3101,Cluster-6107.8175,Cluster-6107.1125
GO:0044216	other organism cell	cellular_component	0.0008456	0.68423	4	52	125	16335	Cluster-6107.1125,Cluster-6107.8175,Cluster-6107.3101,Cluster-5656.0
GO:0044217	other organism part	cellular_component	0.0008456	0.68423	4	52	125	16335	Cluster-6107.1125,Cluster-6107.8175,Cluster-6107.3101,Cluster-5656.0
GO:0042025	host cell nucleus	cellular_component	0.001325	0.82171	3	52	62	16335	Cluster-5656.0,Cluster-6107.1125,Cluster-6107.8175
GO:0033647	host intracellular organelle	cellular_component	0.0015232	0.82171	3	52	65	16335	Cluster-5656.0,Cluster-6107.1125,Cluster-6107.8175
GO:0033648	host intracellular membrane-bounded organelle	cellular_component	0.0015232	0.82171	3	52	65	16335	Cluster-6107.1125,Cluster-6107.8175,Cluster-5656.0
GO:0033646	host intracellular part	cellular_component	0.0023248	1	3	52	76	16335	Cluster-6107.1125,Cluster-6107.8175,Cluster-5656.0
GO:0043656	intracellular region of host	cellular_component	0.0023248	1	3	52	76	16335	Cluster-5656.0,Cluster-6107.1125,Cluster-6107.8175
GO:0051049	regulation of transport	biological_process	0.0035677	1	2	52	27	16335	Cluster-6107.18707,Cluster-6107.11075
GO:0001504	neurotransmitter uptake	biological_process	0.0049421	1	1	52	2	16335	Cluster-6107.11075
GO:0001505	regulation of neurotransmitter levels	biological_process	0.0049421	1	1	52	2	16335	Cluster-6107.11075
GO:0050805	negative regulation of synaptic transmission	biological_process	0.0049421	1	1	52	2	16335	Cluster-6107.11075
GO:0050827	toxin receptor binding	molecular_function	0.0049421	1	1	52	2	16335	Cluster-6107.11075
GO:0051580	regulation of neurotransmitter uptake	biological_process	0.0049421	1	1	52	2	16335	Cluster-6107.11075
GO:0051581	negative regulation of neurotransmitter uptake	biological_process	0.0049421	1	1	52	2	16335	Cluster-6107.11075
GO:0051588	regulation of neurotransmitter transport	biological_process	0.0049421	1	1	52	2	16335	Cluster-6107.11075
GO:0051589	negative regulation of neurotransmitter transport	biological_process	0.0049421	1	1	52	2	16335	Cluster-6107.11075
GO:0051609	inhibition of neurotransmitter uptake	biological_process	0.0049421	1	1	52	2	16335	Cluster-6107.11075
GO:0004649	poly(ADP-ribose) glycohydrolase activity	molecular_function	0.0074493	1	1	52	2	16335	Cluster-6107.16142
GO:0032879	regulation of localization	biological_process	0.0098511	1	2	52	44	16335	Cluster-6107.11075,Cluster-6107.18707
GO:0017004	cytochrome complex assembly	biological_process	0.01125	1	2	52	48	16335	Cluster-6107.11180,Cluster-6107.18744
GO:0050804	modulation of synaptic transmission	biological_process	0.012347	1	1	52	4	16335	Cluster-6107.11075
GO:0003688	DNA replication origin binding	molecular_function	0.015528	1	1	52	6	16335	Cluster-5656.0
GO:0039713	viral factory	cellular_component	0.015528	1	1	52	6	16335	Cluster-5656.0
GO:0039715	nuclear viral factory	cellular_component	0.015528	1	1	52	6	16335	Cluster-5656.0
GO:0046809	replication compartment	cellular_component	0.015528	1	1	52	6	16335	Cluster-5656.0
GO:0006259	DNA metabolic process	biological_process	0.01662	1	9	52	1166	16335	Cluster-5656.0,Cluster-6107.16611,Cluster-6107.20176,Cluster-6107.15031,Cluster-6107.1125,Cluster-6107.20516,Cluster-6107.3895,Cluster-6107.3007,Cluster-6107.5100
GO:0015074	DNA integration	biological_process	0.01676	1	3	52	156	16335	Cluster-6107.20176,Cluster-6107.20516,Cluster-6107.3895
GO:0003847	1-alkyl-2-acetylglycerophosphocholine esterase activity	molecular_function	0.018461	1	1	52	7	16335	Cluster-6107.6427
GO:0008247	1-alkyl-2-acetylglycerophosphocholine esterase complex	cellular_component	0.018461	1	1	52	7	16335	Cluster-6107.6427
GO:0015232	heme transporter activity	molecular_function	0.018671	1	1	52	6	16335	Cluster-6107.18744
GO:0004476	mannose-6-phosphate isomerase activity	molecular_function	0.019182	1	1	52	6	16335	Cluster-6107.1290
GO:0000790	nuclear chromatin	cellular_component	0.019393	1	1	52	5	16335	Cluster-6107.19924
GO:0031011	Ino80 complex	cellular_component	0.019393	1	1	52	5	16335	Cluster-6107.19924
GO:0097346	INO80-type complex	cellular_component	0.019393	1	1	52	5	16335	Cluster-6107.19924
GO:0008535	respiratory chain complex IV assembly	biological_process	0.020584	1	1	52	6	16335	Cluster-6107.11180
GO:0033617	mitochondrial respiratory chain complex IV assembly	biological_process	0.020584	1	1	52	6	16335	Cluster-6107.11180
GO:0097034	mitochondrial respiratory chain complex IV biogenesis	biological_process	0.020584	1	1	52	6	16335	Cluster-6107.11180
GO:0006260	DNA replication	biological_process	0.022608	1	5	52	472	16335	Cluster-6107.1125,Cluster-6107.15031,Cluster-6107.5100,Cluster-5656.0,Cluster-6107.3007
GO:0010648	negative regulation of cell communication	biological_process	0.023403	1	1	52	7	16335	Cluster-6107.11075
GO:0023057	negative regulation of signaling	biological_process	0.023403	1	1	52	7	16335	Cluster-6107.11075
GO:0051051	negative regulation of transport	biological_process	0.024172	1	1	52	8	16335	Cluster-6107.11075
GO:0033108	mitochondrial respiratory chain complex assembly	biological_process	0.024214	1	1	52	7	16335	Cluster-6107.11180
GO:0006836	neurotransmitter transport	biological_process	0.024491	1	1	52	7	16335	Cluster-6107.11075
GO:0004568	chitinase activity	molecular_function	0.026785	1	1	52	11	16335	Cluster-6107.19877
GO:0005802	trans-Golgi network	cellular_component	0.029745	1	1	52	9	16335	Cluster-6107.18707
GO:0006893	Golgi to plasma membrane transport	biological_process	0.029745	1	1	52	9	16335	Cluster-6107.18707
GO:0032386	regulation of intracellular transport	biological_process	0.029745	1	1	52	9	16335	Cluster-6107.18707
GO:0032388	positive regulation of intracellular transport	biological_process	0.029745	1	1	52	9	16335	Cluster-6107.18707
GO:0033157	regulation of intracellular protein transport	biological_process	0.029745	1	1	52	9	16335	Cluster-6107.18707
GO:0042996	regulation of Golgi to plasma membrane protein transport	biological_process	0.029745	1	1	52	9	16335	Cluster-6107.18707
GO:0042998	positive regulation of Golgi to plasma membrane protein transport	biological_process	0.029745	1	1	52	9	16335	Cluster-6107.18707
GO:0043001	Golgi to plasma membrane protein transport	biological_process	0.029745	1	1	52	9	16335	Cluster-6107.18707
GO:0051222	positive regulation of protein transport	biological_process	0.029745	1	1	52	9	16335	Cluster-6107.18707
GO:0071253	connexin binding	molecular_function	0.029745	1	1	52	9	16335	Cluster-6107.18707
GO:0072659	protein localization to plasma membrane	biological_process	0.029745	1	1	52	9	16335	Cluster-6107.18707
GO:0090002	establishment of protein localization to plasma membrane	biological_process	0.029745	1	1	52	9	16335	Cluster-6107.18707
GO:0090003	regulation of establishment of protein localization to plasma membrane	biological_process	0.029745	1	1	52	9	16335	Cluster-6107.18707
GO:0090004	positive regulation of establishment of protein localization to plasma membrane	biological_process	0.029745	1	1	52	9	16335	Cluster-6107.18707
GO:0090316	positive regulation of intracellular protein transport	biological_process	0.029745	1	1	52	9	16335	Cluster-6107.18707
GO:1903076	regulation of protein localization to plasma membrane	biological_process	0.029745	1	1	52	9	16335	Cluster-6107.18707
GO:1903078	positive regulation of protein localization to plasma membrane	biological_process	0.029745	1	1	52	9	16335	Cluster-6107.18707
GO:1903649	regulation of cytoplasmic transport	biological_process	0.029745	1	1	52	9	16335	Cluster-6107.18707
GO:1903651	positive regulation of cytoplasmic transport	biological_process	0.029745	1	1	52	9	16335	Cluster-6107.18707
GO:1903729	regulation of plasma membrane organization	biological_process	0.029745	1	1	52	9	16335	Cluster-6107.18707
GO:1903827	regulation of cellular protein localization	biological_process	0.029745	1	1	52	9	16335	Cluster-6107.18707
GO:1903829	positive regulation of cellular protein localization	biological_process	0.029745	1	1	52	9	16335	Cluster-6107.18707
GO:1904375	regulation of protein localization to cell periphery	biological_process	0.029745	1	1	52	9	16335	Cluster-6107.18707
GO:1904377	positive regulation of protein localization to cell periphery	biological_process	0.029745	1	1	52	9	16335	Cluster-6107.18707
GO:1990778	protein localization to cell periphery	biological_process	0.029745	1	1	52	9	16335	Cluster-6107.18707
GO:0004347	glucose-6-phosphate isomerase activity	molecular_function	0.03183	1	1	52	10	16335	Cluster-6107.1290
GO:0006892	post-Golgi vesicle-mediated transport	biological_process	0.033347	1	1	52	10	16335	Cluster-6107.18707
GO:0032880	regulation of protein localization	biological_process	0.034722	1	1	52	11	16335	Cluster-6107.18707
GO:0051223	regulation of protein transport	biological_process	0.034722	1	1	52	11	16335	Cluster-6107.18707
GO:0060341	regulation of cellular localization	biological_process	0.034722	1	1	52	11	16335	Cluster-6107.18707
GO:0070201	regulation of establishment of protein localization	biological_process	0.034722	1	1	52	11	16335	Cluster-6107.18707
GO:0004197	cysteine-type endopeptidase activity	molecular_function	0.035859	1	2	52	88	16335	Cluster-6107.722,Cluster-6107.6336
GO:0016872	intramolecular lyase activity	molecular_function	0.036545	1	1	52	11	16335	Cluster-6107.6308
GO:0051050	positive regulation of transport	biological_process	0.036969	1	1	52	11	16335	Cluster-6107.18707
GO:0004527	exonuclease activity	molecular_function	0.037956	1	2	52	89	16335	Cluster-6107.15031,Cluster-6107.3895
GO:0006032	chitin catabolic process	biological_process	0.038046	1	1	52	16	16335	Cluster-6107.19877
GO:0046348	amino sugar catabolic process	biological_process	0.038046	1	1	52	16	16335	Cluster-6107.19877
GO:1901072	glucosamine-containing compound catabolic process	biological_process	0.038046	1	1	52	16	16335	Cluster-6107.19877
GO:0016998	cell wall macromolecule catabolic process	biological_process	0.038717	1	1	52	16	16335	Cluster-6107.19877
GO:0008168	methyltransferase activity	molecular_function	0.04011	1	4	52	388	16335	Cluster-2366.1,Cluster-6107.15031,Cluster-2366.0,Cluster-6107.15050
GO:0051184	cofactor transporter activity	molecular_function	0.042027	1	1	52	13	16335	Cluster-6107.18744
GO:0060627	regulation of vesicle-mediated transport	biological_process	0.042911	1	1	52	13	16335	Cluster-6107.18707
GO:0004488	methylenetetrahydrofolate dehydrogenase (NADP+) activity	molecular_function	0.044456	1	1	52	15	16335	Cluster-6107.11180
GO:0016741	transferase activity, transferring one-carbon groups	molecular_function	0.045754	1	4	52	406	16335	Cluster-2366.0,Cluster-6107.15050,Cluster-6107.15031,Cluster-2366.1
GO:0070603	SWI/SNF superfamily-type complex	cellular_component	0.046182	1	1	52	12	16335	Cluster-6107.19924
GO:0001664	G-protein coupled receptor binding	molecular_function	0.046195	1	1	52	13	16335	Cluster-6107.3895
GO:0004540	ribonuclease activity	molecular_function	0.046399	1	2	52	94	16335	Cluster-6107.2001,Cluster-6107.3895
GO:0007009	plasma membrane organization	biological_process	0.046786	1	1	52	15	16335	Cluster-6107.18707
GO:0009415	response to water	biological_process	0.050302	1	1	52	23	16335	Cluster-6107.18744
GO:0009360	DNA polymerase III complex	cellular_component	0.055032	1	1	52	18	16335	Cluster-6107.15031
GO:0015886	heme transport	biological_process	0.056882	1	1	52	19	16335	Cluster-6107.18744
GO:1901678	iron coordination entity transport	biological_process	0.056882	1	1	52	19	16335	Cluster-6107.18744
GO:0019069	viral capsid assembly	biological_process	0.057108	1	1	52	19	16335	Cluster-6107.8175
GO:0006030	chitin metabolic process	biological_process	0.059103	1	1	52	22	16335	Cluster-6107.19877
GO:1901071	glucosamine-containing compound metabolic process	biological_process	0.059103	1	1	52	22	16335	Cluster-6107.19877
GO:0031984	organelle subcompartment	cellular_component	0.064871	1	1	52	20	16335	Cluster-6107.18707
GO:0098791	Golgi subcompartment	cellular_component	0.064871	1	1	52	20	16335	Cluster-6107.18707
GO:0016032	viral process	biological_process	0.066136	1	4	52	445	16335	Cluster-6107.6336,Cluster-6107.7182,Cluster-6107.3101,Cluster-6107.8175
GO:0004523	RNA-DNA hybrid ribonuclease activity	molecular_function	0.067456	1	1	52	19	16335	Cluster-6107.3895
GO:0033202	DNA helicase complex	cellular_component	0.067725	1	2	52	107	16335	Cluster-6107.19924,Cluster-6107.16611
GO:0000808	origin recognition complex	cellular_component	0.074154	1	1	52	21	16335	Cluster-6107.3007
GO:0001101	response to acid chemical	biological_process	0.077033	1	1	52	30	16335	Cluster-6107.18744
GO:0008234	cysteine-type peptidase activity	molecular_function	0.077846	1	2	52	136	16335	Cluster-6107.722,Cluster-6107.6336
GO:0010496	intercellular transport	biological_process	0.078399	1	1	52	23	16335	Cluster-6107.3101
GO:0044000	movement in host	biological_process	0.078399	1	1	52	23	16335	Cluster-6107.3101
GO:0046739	transport of virus in multicellular host	biological_process	0.078399	1	1	52	23	16335	Cluster-6107.3101
GO:0046740	transport of virus in host, cell to cell	biological_process	0.078399	1	1	52	23	16335	Cluster-6107.3101
GO:0051814	movement in other organism involved in symbiotic interaction	biological_process	0.078399	1	1	52	23	16335	Cluster-6107.3101
GO:1902586	multi-organism intercellular transport	biological_process	0.078399	1	1	52	23	16335	Cluster-6107.3101
GO:0051181	cofactor transport	biological_process	0.079346	1	1	52	26	16335	Cluster-6107.18744
GO:0051130	positive regulation of cellular component organization	biological_process	0.07971	1	1	52	24	16335	Cluster-6107.18707
GO:0048193	Golgi vesicle transport	biological_process	0.079878	1	2	52	129	16335	Cluster-6107.8175,Cluster-6107.18707
GO:0016646	oxidoreductase activity, acting on the CH-NH group of donors, NAD or NADP as acceptor	molecular_function	0.081657	1	1	52	27	16335	Cluster-6107.11180
GO:0004518	nuclease activity	molecular_function	0.084262	1	3	52	295	16335	Cluster-6107.15031,Cluster-6107.2001,Cluster-6107.3895
GO:1901700	response to oxygen-containing compound	biological_process	0.08606	1	1	52	33	16335	Cluster-6107.18744
GO:0004175	endopeptidase activity	molecular_function	0.086254	1	4	52	505	16335	Cluster-6107.6336,Cluster-6107.722,Cluster-6107.11075,Cluster-6776.0
GO:0009522	photosystem I	cellular_component	0.088563	1	1	52	26	16335	Cluster-6107.6428
GO:0044403	symbiosis, encompassing mutualism through parasitism	biological_process	0.089324	1	4	52	496	16335	Cluster-6107.3101,Cluster-6107.7182,Cluster-6107.6336,Cluster-6107.8175
GO:0044419	interspecies interaction between organisms	biological_process	0.090444	1	4	52	498	16335	Cluster-6107.6336,Cluster-6107.7182,Cluster-6107.3101,Cluster-6107.8175
GO:0016861	intramolecular oxidoreductase activity, interconverting aldoses and ketoses	molecular_function	0.09115	1	1	52	33	16335	Cluster-6107.1290
GO:0010035	response to inorganic substance	biological_process	0.10011	1	1	52	40	16335	Cluster-6107.18744
GO:0006081	cellular aldehyde metabolic process	biological_process	0.1005	1	2	52	159	16335	Cluster-6107.1290,Cluster-6107.11180
GO:0071705	nitrogen compound transport	biological_process	0.10085	1	2	52	174	16335	Cluster-6107.18744,Cluster-6107.1125
GO:0044766	multi-organism transport	biological_process	0.10114	1	1	52	29	16335	Cluster-6107.3101
GO:0046794	transport of virus	biological_process	0.10114	1	1	52	29	16335	Cluster-6107.3101
GO:1902579	multi-organism localization	biological_process	0.10114	1	1	52	29	16335	Cluster-6107.3101
GO:0006040	amino sugar metabolic process	biological_process	0.10518	1	1	52	38	16335	Cluster-6107.19877
GO:0009628	response to abiotic stimulus	biological_process	0.10855	1	1	52	39	16335	Cluster-6107.18744
GO:0044764	multi-organism cellular process	biological_process	0.10899	1	4	52	534	16335	Cluster-6107.8175,Cluster-6107.6336,Cluster-6107.7182,Cluster-6107.3101
GO:0046034	ATP metabolic process	biological_process	0.10955	1	3	52	348	16335	Cluster-6107.1290,Cluster-6107.18744,Cluster-6107.5898
GO:0008855	exodeoxyribonuclease VII activity	molecular_function	0.11452	1	1	52	37	16335	Cluster-6107.3895
GO:0009318	exodeoxyribonuclease VII complex	cellular_component	0.11452	1	1	52	37	16335	Cluster-6107.3895
GO:0009144	purine nucleoside triphosphate metabolic process	biological_process	0.11502	1	3	52	356	16335	Cluster-6107.1290,Cluster-6107.18744,Cluster-6107.5898
GO:0009199	ribonucleoside triphosphate metabolic process	biological_process	0.11502	1	3	52	356	16335	Cluster-6107.5898,Cluster-6107.18744,Cluster-6107.1290
GO:0009205	purine ribonucleoside triphosphate metabolic process	biological_process	0.11502	1	3	52	356	16335	Cluster-6107.1290,Cluster-6107.18744,Cluster-6107.5898
GO:0016788	hydrolase activity, acting on ester bonds	molecular_function	0.11532	1	5	52	747	16335	Cluster-6107.15031,Cluster-6107.2001,Cluster-6107.17873,Cluster-6107.6427,Cluster-6107.3895
GO:0006026	aminoglycan catabolic process	biological_process	0.11642	1	1	52	42	16335	Cluster-6107.19877
GO:0009141	nucleoside triphosphate metabolic process	biological_process	0.11662	1	3	52	358	16335	Cluster-6107.5898,Cluster-6107.1290,Cluster-6107.18744
GO:0046487	glyoxylate metabolic process	biological_process	0.11853	1	1	52	41	16335	Cluster-6107.11180
GO:0009126	purine nucleoside monophosphate metabolic process	biological_process	0.11955	1	3	52	362	16335	Cluster-6107.18744,Cluster-6107.1290,Cluster-6107.5898
GO:0009167	purine ribonucleoside monophosphate metabolic process	biological_process	0.11955	1	3	52	362	16335	Cluster-6107.5898,Cluster-6107.18744,Cluster-6107.1290
GO:0004529	exodeoxyribonuclease activity	molecular_function	0.11978	1	1	52	39	16335	Cluster-6107.3895
GO:0016895	exodeoxyribonuclease activity, producing 5'-phosphomonoesters	molecular_function	0.11978	1	1	52	39	16335	Cluster-6107.3895
GO:0010256	endomembrane system organization	biological_process	0.12195	1	1	52	40	16335	Cluster-6107.18707
GO:0006397	mRNA processing	biological_process	0.12205	1	2	52	175	16335	Cluster-6107.2001,Cluster-6107.11075
GO:0007268	synaptic transmission	biological_process	0.12213	1	1	52	40	16335	Cluster-6107.11075
GO:0016787	hydrolase activity	molecular_function	0.12259	1	14	52	2995	16335	Cluster-6107.722,Cluster-6107.15031,Cluster-6107.17873,Cluster-6776.0,Cluster-6107.6427,Cluster-6107.5898,Cluster-6107.16611,Cluster-6107.19877,Cluster-6107.11075,Cluster-6107.2001,Cluster-6107.16142,Cluster-6107.6336,Cluster-3093.0,Cluster-6107.3895
GO:0016860	intramolecular oxidoreductase activity	molecular_function	0.12306	1	1	52	42	16335	Cluster-6107.1290
GO:0009161	ribonucleoside monophosphate metabolic process	biological_process	0.12518	1	3	52	371	16335	Cluster-6107.18744,Cluster-6107.1290,Cluster-6107.5898
GO:0019068	virion assembly	biological_process	0.1295	1	1	52	43	16335	Cluster-6107.8175
GO:0009123	nucleoside monophosphate metabolic process	biological_process	0.13059	1	3	52	378	16335	Cluster-6107.5898,Cluster-6107.18744,Cluster-6107.1290
GO:0007267	cell-cell signaling	biological_process	0.13216	1	1	52	43	16335	Cluster-6107.11075
GO:0044036	cell wall macromolecule metabolic process	biological_process	0.13573	1	1	52	49	16335	Cluster-6107.19877
GO:0008137	NADH dehydrogenase (ubiquinone) activity	molecular_function	0.14073	1	1	52	46	16335	Cluster-6107.18744
GO:0050136	NADH dehydrogenase (quinone) activity	molecular_function	0.14073	1	1	52	46	16335	Cluster-6107.18744
GO:0033644	host cell membrane	cellular_component	0.14073	1	1	52	45	16335	Cluster-6107.3101
GO:0044218	other organism cell membrane	cellular_component	0.14397	1	1	52	46	16335	Cluster-6107.3101
GO:0044279	other organism membrane	cellular_component	0.14397	1	1	52	46	16335	Cluster-6107.3101
GO:0012507	ER to Golgi transport vesicle membrane	cellular_component	0.14516	1	1	52	43	16335	Cluster-6107.8175
GO:0030127	COPII vesicle coat	cellular_component	0.14516	1	1	52	43	16335	Cluster-6107.8175
GO:0030134	ER to Golgi transport vesicle	cellular_component	0.14516	1	1	52	43	16335	Cluster-6107.8175
GO:0016645	oxidoreductase activity, acting on the CH-NH group of donors	molecular_function	0.14592	1	1	52	48	16335	Cluster-6107.11180
GO:0008408	3'-5' exonuclease activity	molecular_function	0.14682	1	1	52	42	16335	Cluster-6107.15031
GO:0005506	iron ion binding	molecular_function	0.14918	1	2	52	215	16335	Cluster-6107.2674,Cluster-6107.12127
GO:0009396	folic acid-containing compound biosynthetic process	biological_process	0.15142	1	1	52	50	16335	Cluster-6107.11180
GO:0009150	purine ribonucleotide metabolic process	biological_process	0.15212	1	3	52	405	16335	Cluster-6107.18744,Cluster-6107.1290,Cluster-6107.5898
GO:0033178	proton-transporting two-sector ATPase complex, catalytic domain	cellular_component	0.15516	1	1	52	45	16335	Cluster-6107.5898
GO:0016796	exonuclease activity, active with either ribo- or deoxyribonucleic acids and producing 5'-phosphomonoesters	molecular_function	0.15534	1	1	52	49	16335	Cluster-6107.3895
GO:0003954	NADH dehydrogenase activity	molecular_function	0.15595	1	1	52	51	16335	Cluster-6107.18744
GO:0052126	movement in host environment	biological_process	0.15685	1	1	52	48	16335	Cluster-6107.3101
GO:0052192	movement in environment of other organism involved in symbiotic interaction	biological_process	0.15685	1	1	52	48	16335	Cluster-6107.3101
GO:0006163	purine nucleotide metabolic process	biological_process	0.15702	1	3	52	412	16335	Cluster-6107.5898,Cluster-6107.18744,Cluster-6107.1290
GO:0005681	spliceosomal complex	cellular_component	0.15743	1	1	52	51	16335	Cluster-6107.11075
GO:0006888	ER to Golgi vesicle-mediated transport	biological_process	0.15779	1	1	52	47	16335	Cluster-6107.8175
GO:0009259	ribonucleotide metabolic process	biological_process	0.15823	1	3	52	414	16335	Cluster-6107.5898,Cluster-6107.18744,Cluster-6107.1290
GO:0006120	mitochondrial electron transport, NADH to ubiquinone	biological_process	0.15936	1	1	52	52	16335	Cluster-6107.18744
GO:0042278	purine nucleoside metabolic process	biological_process	0.15975	1	3	52	412	16335	Cluster-6107.5898,Cluster-6107.18744,Cluster-6107.1290
GO:0046128	purine ribonucleoside metabolic process	biological_process	0.15975	1	3	52	412	16335	Cluster-6107.5898,Cluster-6107.18744,Cluster-6107.1290
GO:0003333	amino acid transmembrane transport	biological_process	0.15995	1	1	52	58	16335	Cluster-6107.1125
GO:0005543	phospholipid binding	molecular_function	0.16043	1	1	52	53	16335	Cluster-5656.0
GO:0043623	cellular protein complex assembly	biological_process	0.16205	1	2	52	205	16335	Cluster-6107.11180,Cluster-6107.18744
GO:0042559	pteridine-containing compound biosynthetic process	biological_process	0.16212	1	1	52	54	16335	Cluster-6107.11180
GO:0006760	folic acid-containing compound metabolic process	biological_process	0.16501	1	1	52	55	16335	Cluster-6107.11180
GO:0009119	ribonucleoside metabolic process	biological_process	0.1656	1	3	52	419	16335	Cluster-6107.5898,Cluster-6107.18744,Cluster-6107.1290
GO:0043531	ADP binding	molecular_function	0.1683	1	2	52	228	16335	Cluster-6107.16611,Cluster-7931.0
GO:0030529	ribonucleoprotein complex	cellular_component	0.16979	1	4	52	644	16335	Cluster-6107.5898,Cluster-870.0,Cluster-6107.11075,Cluster-6107.5100
GO:1903825	organic acid transmembrane transport	biological_process	0.17198	1	1	52	64	16335	Cluster-6107.1125
GO:0020037	heme binding	molecular_function	0.17237	1	2	52	237	16335	Cluster-6107.12127,Cluster-6107.2674
GO:0006732	coenzyme metabolic process	biological_process	0.17581	1	3	52	425	16335	Cluster-6107.11180,Cluster-6107.1290,Cluster-6107.18744
GO:0098656	anion transmembrane transport	biological_process	0.17818	1	1	52	66	16335	Cluster-6107.1125
GO:0042558	pteridine-containing compound metabolic process	biological_process	0.17836	1	1	52	61	16335	Cluster-6107.11180
GO:0010646	regulation of cell communication	biological_process	0.17992	1	1	52	56	16335	Cluster-6107.11075
GO:0016071	mRNA metabolic process	biological_process	0.1806	1	2	52	217	16335	Cluster-6107.11075,Cluster-6107.2001
GO:0006733	oxidoreduction coenzyme metabolic process	biological_process	0.18061	1	2	52	230	16335	Cluster-6107.18744,Cluster-6107.1290
GO:1901135	carbohydrate derivative metabolic process	biological_process	0.18115	1	5	52	901	16335	Cluster-6107.5898,Cluster-6776.0,Cluster-6107.19877,Cluster-6107.18744,Cluster-6107.1290
GO:0030658	transport vesicle membrane	cellular_component	0.18192	1	1	52	56	16335	Cluster-6107.8175
GO:0045735	nutrient reservoir activity	molecular_function	0.18203	1	1	52	112	16335	Cluster-6107.19877
GO:0044427	chromosomal part	cellular_component	0.18368	1	3	52	407	16335	Cluster-6107.3007,Cluster-6107.16611,Cluster-6107.19924
GO:0016482	cytoplasmic transport	biological_process	0.18465	1	2	52	216	16335	Cluster-6107.8175,Cluster-6107.18707
GO:0023051	regulation of signaling	biological_process	0.1848	1	1	52	58	16335	Cluster-6107.11075
GO:0016891	endoribonuclease activity, producing 5'-phosphomonoesters	molecular_function	0.18486	1	1	52	57	16335	Cluster-6107.3895
GO:0009116	nucleoside metabolic process	biological_process	0.18619	1	3	52	444	16335	Cluster-6107.18744,Cluster-6107.1290,Cluster-6107.5898
GO:0045263	proton-transporting ATP synthase complex, coupling factor F(o)	cellular_component	0.19046	1	1	52	61	16335	Cluster-6107.5898
GO:0006743	ubiquinone metabolic process	biological_process	0.19085	1	1	52	64	16335	Cluster-6107.18744
GO:0006744	ubiquinone biosynthetic process	biological_process	0.19085	1	1	52	64	16335	Cluster-6107.18744
GO:1901657	glycosyl compound metabolic process	biological_process	0.19136	1	3	52	450	16335	Cluster-6107.5898,Cluster-6107.1290,Cluster-6107.18744
GO:0046906	tetrapyrrole binding	molecular_function	0.19191	1	2	52	252	16335	Cluster-6107.12127,Cluster-6107.2674
GO:0030133	transport vesicle	cellular_component	0.19346	1	1	52	60	16335	Cluster-6107.8175
GO:0016705	oxidoreductase activity, acting on paired donors, with incorporation or reduction of molecular oxygen	molecular_function	0.19504	1	2	52	256	16335	Cluster-6107.12127,Cluster-6107.2674
GO:0055085	transmembrane transport	biological_process	0.19611	1	5	52	942	16335	Cluster-6107.1361,Cluster-6107.3223,Cluster-2810.0,Cluster-6107.5898,Cluster-6107.1125
GO:0006865	amino acid transport	biological_process	0.19653	1	1	52	74	16335	Cluster-6107.1125
GO:0016042	lipid catabolic process	biological_process	0.19672	1	1	52	67	16335	Cluster-6107.6427
GO:1901575	organic substance catabolic process	biological_process	0.19898	1	4	52	674	16335	Cluster-6107.1290,Cluster-6107.3895,Cluster-6107.19877,Cluster-6107.6427
GO:0032040	small-subunit processome	cellular_component	0.2007	1	1	52	62	16335	Cluster-6107.5100
GO:0006000	fructose metabolic process	biological_process	0.20435	1	1	52	68	16335	Cluster-6107.1290
GO:0034622	cellular macromolecular complex assembly	biological_process	0.20479	1	2	52	239	16335	Cluster-6107.11180,Cluster-6107.18744
GO:0016655	oxidoreductase activity, acting on NAD(P)H, quinone or similar compound as acceptor	molecular_function	0.20523	1	1	52	69	16335	Cluster-6107.18744
GO:0009108	coenzyme biosynthetic process	biological_process	0.20533	1	2	52	246	16335	Cluster-6107.11180,Cluster-6107.18744
GO:0070011	peptidase activity, acting on L-amino acid peptides	molecular_function	0.20625	1	4	52	703	16335	Cluster-6107.6336,Cluster-6776.0,Cluster-6107.11075,Cluster-6107.722
GO:0016853	isomerase activity	molecular_function	0.20822	1	2	52	259	16335	Cluster-6107.6308,Cluster-6107.1290
GO:0019693	ribose phosphate metabolic process	biological_process	0.20847	1	3	52	471	16335	Cluster-6107.18744,Cluster-6107.1290,Cluster-6107.5898
GO:1901661	quinone metabolic process	biological_process	0.20885	1	1	52	70	16335	Cluster-6107.18744
GO:1901663	quinone biosynthetic process	biological_process	0.20885	1	1	52	70	16335	Cluster-6107.18744
GO:0042181	ketone biosynthetic process	biological_process	0.21181	1	1	52	71	16335	Cluster-6107.18744
GO:0004222	metalloendopeptidase activity	molecular_function	0.21597	1	1	52	74	16335	Cluster-6107.11075
GO:0009247	glycolipid biosynthetic process	biological_process	0.21603	1	1	52	73	16335	Cluster-6776.0
GO:0046467	membrane lipid biosynthetic process	biological_process	0.21603	1	1	52	73	16335	Cluster-6776.0
GO:0007005	mitochondrion organization	biological_process	0.2162	1	1	52	71	16335	Cluster-6107.11180
GO:1901136	carbohydrate derivative catabolic process	biological_process	0.21713	1	1	52	74	16335	Cluster-6107.19877
GO:0030120	vesicle coat	cellular_component	0.21774	1	1	52	68	16335	Cluster-6107.8175
GO:0030135	coated vesicle	cellular_component	0.21774	1	1	52	68	16335	Cluster-6107.8175
GO:0030662	coated vesicle membrane	cellular_component	0.21774	1	1	52	68	16335	Cluster-6107.8175
GO:0004521	endoribonuclease activity	molecular_function	0.21781	1	1	52	68	16335	Cluster-6107.3895
GO:0030659	cytoplasmic vesicle membrane	cellular_component	0.2207	1	1	52	69	16335	Cluster-6107.8175
GO:0000377	RNA splicing, via transesterification reactions with bulged adenosine as nucleophile	biological_process	0.22203	1	1	52	74	16335	Cluster-6107.11075
GO:0000398	mRNA splicing, via spliceosome	biological_process	0.22203	1	1	52	74	16335	Cluster-6107.11075
GO:0006013	mannose metabolic process	biological_process	0.22312	1	1	52	75	16335	Cluster-6107.1290
GO:0042180	cellular ketone metabolic process	biological_process	0.22486	1	1	52	77	16335	Cluster-6107.18744
GO:0012506	vesicle membrane	cellular_component	0.22569	1	1	52	72	16335	Cluster-6107.8175
GO:0030684	preribosome	cellular_component	0.22705	1	1	52	70	16335	Cluster-6107.5100
GO:0022607	cellular component assembly	biological_process	0.22763	1	3	52	479	16335	Cluster-6107.8175,Cluster-6107.11180,Cluster-6107.18744
GO:0009405	pathogenesis	biological_process	0.23053	1	2	52	273	16335	Cluster-6107.11075,Cluster-6107.8175
GO:0003677	DNA binding	molecular_function	0.23068	1	9	52	1985	16335	Cluster-6107.5100,Cluster-6107.6428,Cluster-6107.3101,Cluster-5656.0,Cluster-6107.15031,Cluster-6107.1125,Cluster-6107.6427,Cluster-6107.20176,Cluster-6107.5898
GO:0006022	aminoglycan metabolic process	biological_process	0.23267	1	1	52	85	16335	Cluster-6107.19877
GO:0006310	DNA recombination	biological_process	0.23771	1	2	52	253	16335	Cluster-6107.16611,Cluster-6107.20176
GO:0006313	transposition, DNA-mediated	biological_process	0.23779	1	1	52	78	16335	Cluster-6107.20176
GO:0032196	transposition	biological_process	0.23779	1	1	52	78	16335	Cluster-6107.20176
GO:0090304	nucleic acid metabolic process	biological_process	0.24151	1	14	52	3403	16335	Cluster-6107.2001,Cluster-6107.5100,Cluster-6107.11075,Cluster-6107.16142,Cluster-6107.3007,Cluster-6107.20516,Cluster-6107.3895,Cluster-6107.1125,Cluster-6107.15031,Cluster-6107.20176,Cluster-6107.5898,Cluster-6107.16611,Cluster-5656.0,Cluster-6107.19877
GO:0006096	glycolytic process	biological_process	0.24169	1	1	52	84	16335	Cluster-6107.1290
GO:0006757	ATP generation from ADP	biological_process	0.24169	1	1	52	84	16335	Cluster-6107.1290
GO:0009135	purine nucleoside diphosphate metabolic process	biological_process	0.24169	1	1	52	84	16335	Cluster-6107.1290
GO:0009179	purine ribonucleoside diphosphate metabolic process	biological_process	0.24169	1	1	52	84	16335	Cluster-6107.1290
GO:0009185	ribonucleoside diphosphate metabolic process	biological_process	0.24169	1	1	52	84	16335	Cluster-6107.1290
GO:0046031	ADP metabolic process	biological_process	0.24169	1	1	52	84	16335	Cluster-6107.1290
GO:0000785	chromatin	cellular_component	0.24413	1	1	52	79	16335	Cluster-6107.19924
GO:0005694	chromosome	cellular_component	0.24587	1	3	52	473	16335	Cluster-6107.19924,Cluster-6107.3007,Cluster-6107.16611
GO:0045259	proton-transporting ATP synthase complex	cellular_component	0.24714	1	1	52	82	16335	Cluster-6107.5898
GO:0044085	cellular component biogenesis	biological_process	0.24787	1	5	52	1004	16335	Cluster-870.0,Cluster-6107.5898,Cluster-6107.8175,Cluster-6107.18744,Cluster-6107.11180
GO:0034641	cellular nitrogen compound metabolic process	biological_process	0.24791	1	19	52	4869	16335	Cluster-5656.0,Cluster-6107.15031,Cluster-870.0,Cluster-6107.20176,Cluster-6107.3007,Cluster-6107.18744,Cluster-6107.11180,Cluster-6107.2001,Cluster-6107.11075,Cluster-6107.16611,Cluster-6107.1290,Cluster-6107.19877,Cluster-6107.1125,Cluster-6107.5898,Cluster-6107.16142,Cluster-6107.3895,Cluster-6107.20516,Cluster-6107.5100,Cluster-6107.8175
GO:0044765	single-organism transport	biological_process	0.25282	1	9	52	2095	16335	Cluster-6107.8175,Cluster-6107.11075,Cluster-6107.18707,Cluster-6107.18744,Cluster-2810.0,Cluster-6107.5898,Cluster-6107.1125,Cluster-6107.1361,Cluster-6107.3223
GO:0006165	nucleoside diphosphate phosphorylation	biological_process	0.25301	1	1	52	89	16335	Cluster-6107.1290
GO:0046939	nucleotide phosphorylation	biological_process	0.25301	1	1	52	89	16335	Cluster-6107.1290
GO:0006270	DNA replication initiation	biological_process	0.25351	1	1	52	83	16335	Cluster-6107.5100
GO:0016023	cytoplasmic membrane-bounded vesicle	cellular_component	0.25445	1	1	52	83	16335	Cluster-6107.8175
GO:0044433	cytoplasmic vesicle part	cellular_component	0.25535	1	1	52	84	16335	Cluster-6107.8175
GO:0005102	receptor binding	molecular_function	0.2554	1	2	52	288	16335	Cluster-6107.3895,Cluster-6107.11075
GO:0008237	metallopeptidase activity	molecular_function	0.25752	1	1	52	91	16335	Cluster-6107.11075
GO:0052689	carboxylic ester hydrolase activity	molecular_function	0.25758	1	1	52	85	16335	Cluster-6107.6427
GO:0006139	nucleobase-containing compound metabolic process	biological_process	0.25786	1	16	52	4026	16335	Cluster-6107.5100,Cluster-6107.3895,Cluster-6107.20516,Cluster-6107.16142,Cluster-6107.5898,Cluster-6107.1125,Cluster-6107.19877,Cluster-6107.16611,Cluster-6107.1290,Cluster-6107.2001,Cluster-6107.11075,Cluster-6107.18744,Cluster-6107.3007,Cluster-6107.20176,Cluster-6107.15031,Cluster-5656.0
GO:0015985	energy coupled proton transport, down electrochemical gradient	biological_process	0.25804	1	1	52	88	16335	Cluster-6107.5898
GO:0015986	ATP synthesis coupled proton transport	biological_process	0.25804	1	1	52	88	16335	Cluster-6107.5898
GO:0031988	membrane-bounded vesicle	cellular_component	0.25922	1	1	52	86	16335	Cluster-6107.8175
GO:0006725	cellular aromatic compound metabolic process	biological_process	0.26123	1	17	52	4332	16335	Cluster-6107.16142,Cluster-6107.3895,Cluster-6107.20516,Cluster-6107.5100,Cluster-6107.16611,Cluster-6107.1290,Cluster-6107.19877,Cluster-6107.1125,Cluster-6107.5898,Cluster-6107.18744,Cluster-6107.3007,Cluster-6107.11180,Cluster-6107.2001,Cluster-6107.11075,Cluster-5656.0,Cluster-6107.15031,Cluster-6107.20176
GO:0008233	peptidase activity	molecular_function	0.26306	1	4	52	781	16335	Cluster-6776.0,Cluster-6107.11075,Cluster-6107.722,Cluster-6107.6336
GO:0044724	single-organism carbohydrate catabolic process	biological_process	0.26501	1	1	52	96	16335	Cluster-6107.1290
GO:0051186	cofactor metabolic process	biological_process	0.26533	1	3	52	527	16335	Cluster-6107.11180,Cluster-6107.18744,Cluster-6107.1290
GO:0006308	DNA catabolic process	biological_process	0.2659	1	1	52	93	16335	Cluster-6107.3895
GO:0071554	cell wall organization or biogenesis	biological_process	0.26712	1	1	52	99	16335	Cluster-6107.19877
GO:0000375	RNA splicing, via transesterification reactions	biological_process	0.26792	1	1	52	90	16335	Cluster-6107.11075
GO:0004536	deoxyribonuclease activity	molecular_function	0.26909	1	1	52	95	16335	Cluster-6107.3895
GO:0006754	ATP biosynthetic process	biological_process	0.26913	1	1	52	92	16335	Cluster-6107.5898
GO:1902578	single-organism localization	biological_process	0.2698	1	9	52	2133	16335	Cluster-6107.18744,Cluster-2810.0,Cluster-6107.18707,Cluster-6107.8175,Cluster-6107.11075,Cluster-6107.1361,Cluster-6107.3223,Cluster-6107.5898,Cluster-6107.1125
GO:0009132	nucleoside diphosphate metabolic process	biological_process	0.27601	1	1	52	99	16335	Cluster-6107.1290
GO:0046483	heterocycle metabolic process	biological_process	0.27777	1	17	52	4379	16335	Cluster-6107.3007,Cluster-6107.18744,Cluster-6107.11180,Cluster-6107.2001,Cluster-6107.11075,Cluster-5656.0,Cluster-6107.15031,Cluster-6107.20176,Cluster-6107.16142,Cluster-6107.3895,Cluster-6107.20516,Cluster-6107.5100,Cluster-6107.16611,Cluster-6107.1290,Cluster-6107.19877,Cluster-6107.1125,Cluster-6107.5898
GO:0015988	energy coupled proton transmembrane transport, against electrochemical gradient	biological_process	0.2789	1	1	52	88	16335	Cluster-6107.5898
GO:0015991	ATP hydrolysis coupled proton transport	biological_process	0.2789	1	1	52	88	16335	Cluster-6107.5898
GO:0006461	protein complex assembly	biological_process	0.27981	1	2	52	299	16335	Cluster-6107.18744,Cluster-6107.11180
GO:0070271	protein complex biogenesis	biological_process	0.27981	1	2	52	299	16335	Cluster-6107.11180,Cluster-6107.18744
GO:0009142	nucleoside triphosphate biosynthetic process	biological_process	0.28004	1	1	52	97	16335	Cluster-6107.5898
GO:0009145	purine nucleoside triphosphate biosynthetic process	biological_process	0.28004	1	1	52	97	16335	Cluster-6107.5898
GO:0009201	ribonucleoside triphosphate biosynthetic process	biological_process	0.28004	1	1	52	97	16335	Cluster-6107.5898
GO:0009206	purine ribonucleoside triphosphate biosynthetic process	biological_process	0.28004	1	1	52	97	16335	Cluster-6107.5898
GO:0051704	multi-organism process	biological_process	0.28281	1	5	52	1056	16335	Cluster-6107.8175,Cluster-6107.11075,Cluster-6107.6336,Cluster-6107.7182,Cluster-6107.3101
GO:0044454	nuclear chromosome part	cellular_component	0.28299	1	1	52	88	16335	Cluster-6107.19924
GO:0044431	Golgi apparatus part	cellular_component	0.2851	1	1	52	91	16335	Cluster-6107.18707
GO:0006094	gluconeogenesis	biological_process	0.28717	1	1	52	104	16335	Cluster-6107.1290
GO:0019319	hexose biosynthetic process	biological_process	0.28717	1	1	52	104	16335	Cluster-6107.1290
GO:0046364	monosaccharide biosynthetic process	biological_process	0.28717	1	1	52	104	16335	Cluster-6107.1290
GO:0031410	cytoplasmic vesicle	cellular_component	0.28762	1	1	52	98	16335	Cluster-6107.8175
GO:0051188	cofactor biosynthetic process	biological_process	0.28777	1	2	52	313	16335	Cluster-6107.18744,Cluster-6107.11180
GO:0031982	vesicle	cellular_component	0.29219	1	1	52	101	16335	Cluster-6107.8175
GO:0006818	hydrogen transport	biological_process	0.29634	1	2	52	320	16335	Cluster-6107.18744,Cluster-6107.5898
GO:0015992	proton transport	biological_process	0.29634	1	2	52	320	16335	Cluster-6107.5898,Cluster-6107.18744
GO:0009117	nucleotide metabolic process	biological_process	0.29699	1	3	52	576	16335	Cluster-6107.5898,Cluster-6107.18744,Cluster-6107.1290
GO:0065003	macromolecular complex assembly	biological_process	0.29792	1	2	52	313	16335	Cluster-6107.18744,Cluster-6107.11180
GO:0005794	Golgi apparatus	cellular_component	0.29993	1	1	52	97	16335	Cluster-6107.18707
GO:0016893	endonuclease activity, active with either ribo- or deoxyribonucleic acids and producing 5'-phosphomonoesters	molecular_function	0.30079	1	1	52	103	16335	Cluster-6107.3895
GO:0009056	catabolic process	biological_process	0.30209	1	4	52	814	16335	Cluster-6107.6427,Cluster-6107.19877,Cluster-6107.3895,Cluster-6107.1290
GO:0009127	purine nucleoside monophosphate biosynthetic process	biological_process	0.3028	1	1	52	106	16335	Cluster-6107.5898
GO:0009168	purine ribonucleoside monophosphate biosynthetic process	biological_process	0.3028	1	1	52	106	16335	Cluster-6107.5898
GO:0004553	hydrolase activity, hydrolyzing O-glycosyl compounds	molecular_function	0.30395	1	2	52	346	16335	Cluster-6107.19877,Cluster-6107.16142
GO:0006753	nucleoside phosphate metabolic process	biological_process	0.30452	1	3	52	585	16335	Cluster-6107.5898,Cluster-6107.1290,Cluster-6107.18744
GO:0006006	glucose metabolic process	biological_process	0.30466	1	1	52	111	16335	Cluster-6107.1290
GO:0034220	ion transmembrane transport	biological_process	0.30737	1	2	52	337	16335	Cluster-6107.5898,Cluster-6107.1125
GO:0042775	mitochondrial ATP synthesis coupled electron transport	biological_process	0.30987	1	1	52	111	16335	Cluster-6107.18744
GO:0008380	RNA splicing	biological_process	0.31049	1	1	52	106	16335	Cluster-6107.11075
GO:1902494	catalytic complex	cellular_component	0.31058	1	5	52	1062	16335	Cluster-6107.3895,Cluster-6107.16611,Cluster-6107.6427,Cluster-6107.19924,Cluster-6107.15031
GO:0003779	actin binding	molecular_function	0.3113	1	1	52	105	16335	Cluster-6107.6308
GO:0006098	pentose-phosphate shunt	biological_process	0.31289	1	1	52	107	16335	Cluster-6107.1290
GO:0051156	glucose 6-phosphate metabolic process	biological_process	0.31475	1	1	52	109	16335	Cluster-6107.1290
GO:0009057	macromolecule catabolic process	biological_process	0.31596	1	2	52	333	16335	Cluster-6107.19877,Cluster-6107.3895
GO:1901360	organic cyclic compound metabolic process	biological_process	0.31853	1	17	52	4493	16335	Cluster-5656.0,Cluster-6107.15031,Cluster-6107.20176,Cluster-6107.18744,Cluster-6107.3007,Cluster-6107.11180,Cluster-6107.11075,Cluster-6107.2001,Cluster-6107.1290,Cluster-6107.16611,Cluster-6107.19877,Cluster-6107.1125,Cluster-6107.5898,Cluster-6107.16142,Cluster-6107.20516,Cluster-6107.3895,Cluster-6107.5100
GO:0006261	DNA-dependent DNA replication	biological_process	0.31875	1	1	52	112	16335	Cluster-6107.5100
GO:0019682	glyceraldehyde-3-phosphate metabolic process	biological_process	0.31904	1	1	52	110	16335	Cluster-6107.1290
GO:0009156	ribonucleoside monophosphate biosynthetic process	biological_process	0.3206	1	1	52	115	16335	Cluster-6107.5898
GO:0003887	DNA-directed DNA polymerase activity	molecular_function	0.32288	1	1	52	109	16335	Cluster-6107.15031
GO:0015849	organic acid transport	biological_process	0.32798	1	1	52	135	16335	Cluster-6107.1125
GO:0046942	carboxylic acid transport	biological_process	0.32798	1	1	52	135	16335	Cluster-6107.1125
GO:0042773	ATP synthesis coupled electron transport	biological_process	0.32807	1	1	52	120	16335	Cluster-6107.18744
GO:0090150	establishment of protein localization to membrane	biological_process	0.33077	1	1	52	114	16335	Cluster-6107.18707
GO:0044712	single-organism catabolic process	biological_process	0.33228	1	2	52	350	16335	Cluster-6107.1290,Cluster-6107.6427
GO:0042451	purine nucleoside biosynthetic process	biological_process	0.33384	1	1	52	118	16335	Cluster-6107.5898
GO:0046129	purine ribonucleoside biosynthetic process	biological_process	0.33384	1	1	52	118	16335	Cluster-6107.5898
GO:0006739	NADP metabolic process	biological_process	0.33385	1	1	52	117	16335	Cluster-6107.1290
GO:0071822	protein complex subunit organization	biological_process	0.33434	1	2	52	343	16335	Cluster-6107.11180,Cluster-6107.18744
GO:0033177	proton-transporting two-sector ATPase complex, proton-transporting domain	cellular_component	0.33481	1	1	52	115	16335	Cluster-6107.5898
GO:0072657	protein localization to membrane	biological_process	0.33545	1	1	52	116	16335	Cluster-6107.18707
GO:0009378	four-way junction helicase activity	molecular_function	0.33572	1	1	52	102	16335	Cluster-6107.16611
GO:0009379	Holliday junction helicase complex	cellular_component	0.33572	1	1	52	102	16335	Cluster-6107.16611
GO:0048476	Holliday junction resolvase complex	cellular_component	0.33572	1	1	52	102	16335	Cluster-6107.16611
GO:0051536	iron-sulfur cluster binding	molecular_function	0.33797	1	1	52	126	16335	Cluster-219.0
GO:0051540	metal cluster binding	molecular_function	0.33797	1	1	52	126	16335	Cluster-219.0
GO:0009124	nucleoside monophosphate biosynthetic process	biological_process	0.33952	1	1	52	123	16335	Cluster-6107.5898
GO:1902582	single-organism intracellular transport	biological_process	0.34141	1	2	52	340	16335	Cluster-6107.8175,Cluster-6107.18707
GO:0042575	DNA polymerase complex	cellular_component	0.34175	1	1	52	117	16335	Cluster-6107.15031
GO:0032991	macromolecular complex	cellular_component	0.34391	1	13	52	3341	16335	Cluster-6107.3895,Cluster-6107.3007,Cluster-6107.16142,Cluster-6107.8175,Cluster-6107.6428,Cluster-6107.5100,Cluster-6107.11075,Cluster-6107.16611,Cluster-6107.6427,Cluster-6107.19924,Cluster-6107.5898,Cluster-870.0,Cluster-6107.15031
GO:0016052	carbohydrate catabolic process	biological_process	0.34402	1	1	52	127	16335	Cluster-6107.1290
GO:0016798	hydrolase activity, acting on glycosyl bonds	molecular_function	0.34406	1	2	52	382	16335	Cluster-6107.19877,Cluster-6107.16142
GO:0015711	organic anion transport	biological_process	0.34494	1	1	52	142	16335	Cluster-6107.1125
GO:0000228	nuclear chromosome	cellular_component	0.3463	1	1	52	114	16335	Cluster-6107.19924
GO:0006814	sodium ion transport	biological_process	0.34712	1	1	52	131	16335	Cluster-6107.18744
GO:0009163	nucleoside biosynthetic process	biological_process	0.34742	1	1	52	124	16335	Cluster-6107.5898
GO:0042455	ribonucleoside biosynthetic process	biological_process	0.34742	1	1	52	124	16335	Cluster-6107.5898
GO:0048523	negative regulation of cellular process	biological_process	0.35367	1	1	52	129	16335	Cluster-6107.11075
GO:1901137	carbohydrate derivative biosynthetic process	biological_process	0.35427	1	2	52	370	16335	Cluster-6107.5898,Cluster-6776.0
GO:0003735	structural constituent of ribosome	molecular_function	0.35682	1	2	52	380	16335	Cluster-870.0,Cluster-6107.5898
GO:0042398	cellular modified amino acid biosynthetic process	biological_process	0.36197	1	1	52	132	16335	Cluster-6107.11180
GO:1901659	glycosyl compound biosynthetic process	biological_process	0.36249	1	1	52	132	16335	Cluster-6107.5898
GO:0034061	DNA polymerase activity	molecular_function	0.37131	1	1	52	130	16335	Cluster-6107.15031
GO:0034655	nucleobase-containing compound catabolic process	biological_process	0.37362	1	1	52	132	16335	Cluster-6107.3895
GO:0009152	purine ribonucleotide biosynthetic process	biological_process	0.37794	1	1	52	139	16335	Cluster-6107.5898
GO:0016820	hydrolase activity, acting on acid anhydrides, catalyzing transmembrane movement of substances	molecular_function	0.37852	1	1	52	131	16335	Cluster-6107.5898
GO:0022904	respiratory electron transport chain	biological_process	0.37897	1	1	52	143	16335	Cluster-6107.18744
GO:0016651	oxidoreductase activity, acting on NAD(P)H	molecular_function	0.37992	1	1	52	145	16335	Cluster-6107.18744
GO:0032787	monocarboxylic acid metabolic process	biological_process	0.38264	1	2	52	400	16335	Cluster-6107.1290,Cluster-6107.11180
GO:0004252	serine-type endopeptidase activity	molecular_function	0.38376	1	1	52	146	16335	Cluster-6776.0
GO:0071840	cellular component organization or biogenesis	biological_process	0.38607	1	7	52	1743	16335	Cluster-6107.11180,Cluster-6107.18707,Cluster-6107.18744,Cluster-6107.5898,Cluster-6107.8175,Cluster-6107.6308,Cluster-870.0
GO:0006090	pyruvate metabolic process	biological_process	0.38623	1	1	52	147	16335	Cluster-6107.1290
GO:0009521	photosystem	cellular_component	0.38972	1	1	52	143	16335	Cluster-6107.6428
GO:0006164	purine nucleotide biosynthetic process	biological_process	0.39075	1	1	52	146	16335	Cluster-6107.5898
GO:0051128	regulation of cellular component organization	biological_process	0.39079	1	1	52	142	16335	Cluster-6107.18707
GO:0009260	ribonucleotide biosynthetic process	biological_process	0.39386	1	1	52	148	16335	Cluster-6107.5898
GO:0046390	ribose phosphate biosynthetic process	biological_process	0.39386	1	1	52	148	16335	Cluster-6107.5898
GO:0006664	glycolipid metabolic process	biological_process	0.3998	1	1	52	148	16335	Cluster-6776.0
GO:0048522	positive regulation of cellular process	biological_process	0.4031	1	1	52	145	16335	Cluster-6107.18707
GO:0008289	lipid binding	molecular_function	0.40325	1	1	52	147	16335	Cluster-5656.0
GO:0005982	starch metabolic process	biological_process	0.40579	1	1	52	157	16335	Cluster-6107.1290
GO:0005985	sucrose metabolic process	biological_process	0.40579	1	1	52	157	16335	Cluster-6107.1290
GO:0034357	photosynthetic membrane	cellular_component	0.40688	1	1	52	153	16335	Cluster-6107.6428
GO:0044802	single-organism membrane organization	biological_process	0.40731	1	1	52	149	16335	Cluster-6107.18707
GO:0072522	purine-containing compound biosynthetic process	biological_process	0.41007	1	1	52	155	16335	Cluster-6107.5898
GO:0051701	interaction with host	biological_process	0.41064	1	1	52	147	16335	Cluster-6107.3101
GO:0003899	DNA-directed RNA polymerase activity	molecular_function	0.41202	1	1	52	156	16335	Cluster-6107.5898
GO:0030117	membrane coat	cellular_component	0.41221	1	1	52	144	16335	Cluster-6107.8175
GO:0048475	coated membrane	cellular_component	0.41221	1	1	52	144	16335	Cluster-6107.8175
GO:0006643	membrane lipid metabolic process	biological_process	0.41224	1	1	52	154	16335	Cluster-6776.0
GO:0006091	generation of precursor metabolites and energy	biological_process	0.41297	1	2	52	424	16335	Cluster-6107.1290,Cluster-6107.18744
GO:1903509	liposaccharide metabolic process	biological_process	0.41834	1	1	52	158	16335	Cluster-6776.0
GO:0046496	nicotinamide nucleotide metabolic process	biological_process	0.41894	1	1	52	160	16335	Cluster-6107.1290
GO:0072521	purine-containing compound metabolic process	biological_process	0.41895	1	3	52	697	16335	Cluster-6107.1290,Cluster-6107.18744,Cluster-6107.5898
GO:0008152	metabolic process	biological_process	0.42128	1	32	52	9380	16335	Cluster-6107.16611,Cluster-6107.6427,Cluster-6107.5898,Cluster-6107.20516,Cluster-6107.3895,Cluster-6107.16142,Cluster-6107.8175,Cluster-6107.2674,Cluster-6107.20176,Cluster-870.0,Cluster-6776.0,Cluster-6107.11180,Cluster-6107.1828,Cluster-6107.6428,Cluster-6107.11075,Cluster-6107.19877,Cluster-6107.21186,Cluster-6107.1290,Cluster-6107.1125,Cluster-6107.12127,Cluster-6107.6308,Cluster-6107.21228,…
GO:0006807	nitrogen compound metabolic process	biological_process	0.42201	1	19	52	5356	16335	Cluster-6107.5898,Cluster-6107.1125,Cluster-6107.19877,Cluster-6107.16611,Cluster-6107.1290,Cluster-6107.8175,Cluster-6107.5100,Cluster-6107.20516,Cluster-6107.3895,Cluster-6107.16142,Cluster-6107.20176,Cluster-6107.15031,Cluster-870.0,Cluster-5656.0,Cluster-6107.2001,Cluster-6107.11075,Cluster-6107.11180,Cluster-6107.3007,Cluster-6107.18744
GO:0044711	single-organism biosynthetic process	biological_process	0.42488	1	5	52	1276	16335	Cluster-6107.18744,Cluster-6107.1290,Cluster-6107.11180,Cluster-6776.0,Cluster-6107.5898
GO:0006119	oxidative phosphorylation	biological_process	0.42667	1	1	52	168	16335	Cluster-6107.18744
GO:0016043	cellular component organization	biological_process	0.42831	1	5	52	1234	16335	Cluster-6107.6308,Cluster-6107.8175,Cluster-6107.18707,Cluster-6107.18744,Cluster-6107.11180
GO:0019362	pyridine nucleotide metabolic process	biological_process	0.43195	1	1	52	166	16335	Cluster-6107.1290
GO:0048519	negative regulation of biological process	biological_process	0.43561	1	1	52	163	16335	Cluster-6107.11075
GO:0040011	locomotion	biological_process	0.43612	1	1	52	163	16335	Cluster-6107.3101
GO:0055114	oxidation-reduction process	biological_process	0.43713	1	6	52	1640	16335	Cluster-6107.1361,Cluster-6107.11180,Cluster-6107.18744,Cluster-6107.2674,Cluster-6107.1828,Cluster-6107.12127
GO:0004519	endonuclease activity	molecular_function	0.43727	1	1	52	164	16335	Cluster-6107.3895
GO:0046700	heterocycle catabolic process	biological_process	0.44026	1	1	52	166	16335	Cluster-6107.3895
GO:0046914	transition metal ion binding	molecular_function	0.44088	1	6	52	1551	16335	Cluster-6107.20176,Cluster-6107.5898,Cluster-6107.12127,Cluster-6107.21228,Cluster-6107.4072,Cluster-6107.2674
GO:0005984	disaccharide metabolic process	biological_process	0.44332	1	1	52	175	16335	Cluster-6107.1290
GO:0044270	cellular nitrogen compound catabolic process	biological_process	0.44452	1	1	52	168	16335	Cluster-6107.3895
GO:0009579	thylakoid	cellular_component	0.44456	1	1	52	172	16335	Cluster-6107.6428
GO:0044436	thylakoid part	cellular_component	0.44456	1	1	52	172	16335	Cluster-6107.6428
GO:0016469	proton-transporting two-sector ATPase complex	cellular_component	0.44573	1	1	52	165	16335	Cluster-6107.5898
GO:0019318	hexose metabolic process	biological_process	0.44686	1	1	52	177	16335	Cluster-6107.1290
GO:0005515	protein binding	molecular_function	0.45	1	15	52	4047	16335	Cluster-6107.3007,Cluster-6107.20234,Cluster-6107.2002,Cluster-6107.18707,Cluster-6107.21228,Cluster-6107.3895,Cluster-6107.6599,Cluster-6107.19768,Cluster-6107.11180,Cluster-6107.11075,Cluster-6107.6428,Cluster-6107.4072,Cluster-6107.16611,Cluster-7931.0,Cluster-6107.6308
GO:0032559	adenyl ribonucleotide binding	molecular_function	0.45212	1	8	52	2135	16335	Cluster-6107.8175,Cluster-6107.14013,Cluster-6107.3007,Cluster-6107.5898,Cluster-7931.0,Cluster-5656.0,Cluster-6107.10507,Cluster-6107.16611
GO:0016779	nucleotidyltransferase activity	molecular_function	0.45249	1	2	52	437	16335	Cluster-6107.15031,Cluster-6107.5898
GO:0022900	electron transport chain	biological_process	0.45254	1	1	52	181	16335	Cluster-6107.18744
GO:0016192	vesicle-mediated transport	biological_process	0.45315	1	2	52	420	16335	Cluster-6107.8175,Cluster-6107.18707
GO:0005730	nucleolus	cellular_component	0.4542	1	1	52	175	16335	Cluster-6107.5898
GO:0006576	cellular biogenic amine metabolic process	biological_process	0.45555	1	1	52	169	16335	Cluster-6107.8175
GO:0044106	cellular amine metabolic process	biological_process	0.45555	1	1	52	169	16335	Cluster-6107.8175
GO:0097159	organic cyclic compound binding	molecular_function	0.45573	1	19	52	5394	16335	Cluster-6107.3895,Cluster-6107.8175,Cluster-6107.5100,Cluster-7931.0,Cluster-6107.16611,Cluster-6107.3101,Cluster-6107.5898,Cluster-6107.6427,Cluster-6107.12127,Cluster-6107.1125,Cluster-6107.11180,Cluster-6107.3007,Cluster-6107.6428,Cluster-6107.14013,Cluster-5656.0,Cluster-6107.10507,Cluster-6107.2674,Cluster-6107.20176,Cluster-6107.15031
GO:1901363	heterocyclic compound binding	molecular_function	0.45573	1	19	52	5394	16335	Cluster-6107.20176,Cluster-6107.15031,Cluster-5656.0,Cluster-6107.10507,Cluster-6107.2674,Cluster-6107.6428,Cluster-6107.14013,Cluster-6107.11180,Cluster-6107.3007,Cluster-6107.5898,Cluster-6107.6427,Cluster-6107.12127,Cluster-6107.1125,Cluster-7931.0,Cluster-6107.16611,Cluster-6107.3101,Cluster-6107.8175,Cluster-6107.5100,Cluster-6107.3895
GO:0006629	lipid metabolic process	biological_process	0.45658	1	3	52	727	16335	Cluster-6776.0,Cluster-6107.6427,Cluster-6107.21186
GO:0005996	monosaccharide metabolic process	biological_process	0.45775	1	1	52	186	16335	Cluster-6107.1290
GO:1902600	hydrogen ion transmembrane transport	biological_process	0.45792	1	1	52	173	16335	Cluster-6107.5898
GO:0030554	adenyl nucleotide binding	molecular_function	0.46328	1	8	52	2155	16335	Cluster-6107.16611,Cluster-6107.10507,Cluster-5656.0,Cluster-7931.0,Cluster-6107.5898,Cluster-6107.3007,Cluster-6107.14013,Cluster-6107.8175
GO:1901361	organic cyclic compound catabolic process	biological_process	0.46433	1	1	52	177	16335	Cluster-6107.3895
GO:0019439	aromatic compound catabolic process	biological_process	0.46503	1	1	52	178	16335	Cluster-6107.3895
GO:0072524	pyridine-containing compound metabolic process	biological_process	0.46526	1	1	52	184	16335	Cluster-6107.1290
GO:0098805	whole membrane	cellular_component	0.46707	1	1	52	176	16335	Cluster-6107.8175
GO:0005840	ribosome	cellular_component	0.46811	1	2	52	474	16335	Cluster-6107.5898,Cluster-870.0
GO:0048518	positive regulation of biological process	biological_process	0.46856	1	1	52	179	16335	Cluster-6107.18707
GO:0061024	membrane organization	biological_process	0.47011	1	1	52	182	16335	Cluster-6107.18707
GO:0006073	cellular glucan metabolic process	biological_process	0.47169	1	1	52	193	16335	Cluster-6107.1290
GO:0044042	glucan metabolic process	biological_process	0.47169	1	1	52	193	16335	Cluster-6107.1290
GO:0015979	photosynthesis	biological_process	0.47224	1	1	52	186	16335	Cluster-6107.6428
GO:0012505	endomembrane system	cellular_component	0.47325	1	2	52	452	16335	Cluster-6107.8175,Cluster-6107.18707
GO:0003824	catalytic activity	molecular_function	0.47596	1	27	52	7962	16335	Cluster-2366.1,Cluster-6107.21228,Cluster-6107.3895,Cluster-6107.16142,Cluster-6107.6427,Cluster-6107.5898,Cluster-6107.6308,Cluster-6107.17873,Cluster-6107.12127,Cluster-6107.19877,Cluster-6107.1290,Cluster-6107.16611,Cluster-6107.1828,Cluster-6107.11075,Cluster-6107.2001,Cluster-3093.0,Cluster-6107.6336,Cluster-2366.0,Cluster-6107.19938,Cluster-6107.11180,Cluster-6107.15050,Cluster-6107.18744,C…
GO:0003678	DNA helicase activity	molecular_function	0.4774	1	1	52	170	16335	Cluster-6107.16611
GO:0043933	macromolecular complex subunit organization	biological_process	0.48347	1	2	52	459	16335	Cluster-6107.11180,Cluster-6107.18744
GO:0006575	cellular modified amino acid metabolic process	biological_process	0.48384	1	1	52	190	16335	Cluster-6107.11180
GO:1902580	single-organism cellular localization	biological_process	0.48534	1	1	52	186	16335	Cluster-6107.18707
GO:1901565	organonitrogen compound catabolic process	biological_process	0.48734	1	1	52	197	16335	Cluster-6107.19877
GO:0009308	amine metabolic process	biological_process	0.49088	1	1	52	189	16335	Cluster-6107.8175
GO:0009165	nucleotide biosynthetic process	biological_process	0.49211	1	1	52	201	16335	Cluster-6107.5898
GO:1901293	nucleoside phosphate biosynthetic process	biological_process	0.49211	1	1	52	201	16335	Cluster-6107.5898
GO:0046486	glycerolipid metabolic process	biological_process	0.49327	1	1	52	195	16335	Cluster-6107.6427
GO:0006820	anion transport	biological_process	0.49331	1	1	52	219	16335	Cluster-6107.1125
GO:0042254	ribosome biogenesis	biological_process	0.49342	1	2	52	497	16335	Cluster-6107.5898,Cluster-870.0
GO:0009311	oligosaccharide metabolic process	biological_process	0.49343	1	1	52	202	16335	Cluster-6107.1290
GO:0044446	intracellular organelle part	cellular_component	0.49442	1	7	52	1878	16335	Cluster-6107.3007,Cluster-6107.16611,Cluster-6107.18707,Cluster-6107.8175,Cluster-6107.19924,Cluster-6107.5898,Cluster-6107.11075
GO:1901607	alpha-amino acid biosynthetic process	biological_process	0.49904	1	1	52	202	16335	Cluster-6107.11180
GO:0071702	organic substance transport	biological_process	0.4992	1	4	52	1073	16335	Cluster-6107.1125,Cluster-6107.8175,Cluster-6107.18707,Cluster-6107.18744
GO:0044264	cellular polysaccharide metabolic process	biological_process	0.49944	1	1	52	210	16335	Cluster-6107.1290
GO:0044422	organelle part	cellular_component	0.50115	1	7	52	1891	16335	Cluster-6107.3007,Cluster-6107.18707,Cluster-6107.16611,Cluster-6107.11075,Cluster-6107.19924,Cluster-6107.8175,Cluster-6107.5898
GO:0022613	ribonucleoprotein complex biogenesis	biological_process	0.50232	1	2	52	505	16335	Cluster-6107.5898,Cluster-870.0
GO:0003676	nucleic acid binding	molecular_function	0.50302	1	11	52	3095	16335	Cluster-6107.1125,Cluster-6107.15031,Cluster-6107.6427,Cluster-6107.20176,Cluster-6107.5898,Cluster-6107.3101,Cluster-5656.0,Cluster-6107.5100,Cluster-6107.6428,Cluster-6107.3895,Cluster-6107.11180
GO:0043604	amide biosynthetic process	biological_process	0.50533	1	3	52	796	16335	Cluster-6107.11180,Cluster-6107.5898,Cluster-870.0
GO:0005657	replication fork	cellular_component	0.50817	1	1	52	190	16335	Cluster-6107.16611
GO:0043234	protein complex	cellular_component	0.50886	1	10	52	2818	16335	Cluster-6107.15031,Cluster-6107.5898,Cluster-6107.19924,Cluster-6107.6427,Cluster-6107.16611,Cluster-6107.6428,Cluster-6107.8175,Cluster-6107.16142,Cluster-6107.3007,Cluster-6107.3895
GO:0019637	organophosphate metabolic process	biological_process	0.50963	1	3	52	806	16335	Cluster-6107.1290,Cluster-6107.18744,Cluster-6107.5898
GO:0006810	transport	biological_process	0.511	1	10	52	2932	16335	Cluster-6107.3101,Cluster-6107.3223,Cluster-6107.1361,Cluster-6107.1125,Cluster-6107.5898,Cluster-6107.18707,Cluster-2810.0,Cluster-6107.18744,Cluster-6107.11075,Cluster-6107.8175
GO:0098796	membrane protein complex	cellular_component	0.51294	1	3	52	788	16335	Cluster-6107.8175,Cluster-6107.5898,Cluster-6107.6428
GO:0044283	small molecule biosynthetic process	biological_process	0.51376	1	2	52	508	16335	Cluster-6107.11180,Cluster-6107.18744
GO:0005509	calcium ion binding	molecular_function	0.51497	1	1	52	219	16335	Cluster-6107.722
GO:0045333	cellular respiration	biological_process	0.51504	1	1	52	213	16335	Cluster-6107.18744
GO:0008652	cellular amino acid biosynthetic process	biological_process	0.51778	1	1	52	214	16335	Cluster-6107.11180
GO:0051234	establishment of localization	biological_process	0.51821	1	10	52	2948	16335	Cluster-6107.11075,Cluster-6107.8175,Cluster-2810.0,Cluster-6107.18744,Cluster-6107.18707,Cluster-6107.1125,Cluster-6107.5898,Cluster-6107.3223,Cluster-6107.3101,Cluster-6107.1361
GO:0006206	pyrimidine nucleobase metabolic process	biological_process	0.52053	1	1	52	215	16335	Cluster-6107.5898
GO:0009055	electron carrier activity	molecular_function	0.52635	1	1	52	231	16335	Cluster-219.0
GO:0044428	nuclear part	cellular_component	0.52755	1	3	52	793	16335	Cluster-6107.5898,Cluster-6107.19924,Cluster-6107.11075
GO:0044255	cellular lipid metabolic process	biological_process	0.52758	1	2	52	515	16335	Cluster-6107.6427,Cluster-6776.0
GO:0015672	monovalent inorganic cation transport	biological_process	0.52875	1	2	52	523	16335	Cluster-6107.18744,Cluster-6107.5898
GO:0031981	nuclear lumen	cellular_component	0.53034	1	2	52	502	16335	Cluster-6107.5898,Cluster-6107.19924
GO:0005976	polysaccharide metabolic process	biological_process	0.5327	1	1	52	231	16335	Cluster-6107.1290
GO:0001883	purine nucleoside binding	molecular_function	0.53747	1	8	52	2295	16335	Cluster-6107.5898,Cluster-5656.0,Cluster-7931.0,Cluster-6107.10507,Cluster-6107.16611,Cluster-6107.8175,Cluster-6107.14013,Cluster-6107.3007
GO:0032549	ribonucleoside binding	molecular_function	0.53747	1	8	52	2295	16335	Cluster-6107.3007,Cluster-6107.14013,Cluster-6107.8175,Cluster-6107.16611,Cluster-6107.10507,Cluster-5656.0,Cluster-7931.0,Cluster-6107.5898
GO:0032550	purine ribonucleoside binding	molecular_function	0.53747	1	8	52	2295	16335	Cluster-6107.3007,Cluster-6107.14013,Cluster-6107.8175,Cluster-6107.16611,Cluster-7931.0,Cluster-5656.0,Cluster-6107.10507,Cluster-6107.5898
GO:0015980	energy derivation by oxidation of organic compounds	biological_process	0.53882	1	1	52	227	16335	Cluster-6107.18744
GO:0032555	purine ribonucleotide binding	molecular_function	0.53921	1	8	52	2299	16335	Cluster-6107.3007,Cluster-6107.8175,Cluster-6107.14013,Cluster-6107.10507,Cluster-5656.0,Cluster-7931.0,Cluster-6107.16611,Cluster-6107.5898
GO:0001882	nucleoside binding	molecular_function	0.54017	1	8	52	2300	16335	Cluster-6107.5898,Cluster-6107.16611,Cluster-6107.10507,Cluster-5656.0,Cluster-7931.0,Cluster-6107.14013,Cluster-6107.8175,Cluster-6107.3007
GO:0043232	intracellular non-membrane-bounded organelle	cellular_component	0.54104	1	5	52	1412	16335	Cluster-6107.3007,Cluster-6107.16611,Cluster-6107.19924,Cluster-6107.5898,Cluster-870.0
GO:0034062	RNA polymerase activity	molecular_function	0.5415	1	1	52	226	16335	Cluster-6107.5898
GO:0009058	biosynthetic process	biological_process	0.55005	1	14	52	4190	16335	Cluster-6107.1290,Cluster-6107.19877,Cluster-6107.10507,Cluster-5656.0,Cluster-870.0,Cluster-6107.15031,Cluster-6107.1125,Cluster-6776.0,Cluster-6107.5898,Cluster-6107.18744,Cluster-6107.3007,Cluster-6107.16142,Cluster-6107.11180,Cluster-6107.5100
GO:0032553	ribonucleotide binding	molecular_function	0.55137	1	8	52	2325	16335	Cluster-6107.16611,Cluster-5656.0,Cluster-7931.0,Cluster-6107.10507,Cluster-6107.5898,Cluster-6107.3007,Cluster-6107.14013,Cluster-6107.8175
GO:0051179	localization	biological_process	0.55197	1	10	52	3017	16335	Cluster-6107.8175,Cluster-6107.11075,Cluster-2810.0,Cluster-6107.18744,Cluster-6107.18707,Cluster-6107.5898,Cluster-6107.1125,Cluster-6107.1361,Cluster-6107.3223,Cluster-6107.3101
GO:0017076	purine nucleotide binding	molecular_function	0.55298	1	8	52	2325	16335	Cluster-6107.14013,Cluster-6107.8175,Cluster-6107.3007,Cluster-6107.5898,Cluster-6107.16611,Cluster-6107.10507,Cluster-7931.0,Cluster-5656.0
GO:0019058	viral life cycle	biological_process	0.55484	1	1	52	234	16335	Cluster-6107.8175
GO:0043228	non-membrane-bounded organelle	cellular_component	0.55642	1	5	52	1438	16335	Cluster-870.0,Cluster-6107.19924,Cluster-6107.5898,Cluster-6107.3007,Cluster-6107.16611
GO:0043233	organelle lumen	cellular_component	0.55663	1	2	52	528	16335	Cluster-6107.5898,Cluster-6107.19924
GO:0070013	intracellular organelle lumen	cellular_component	0.55663	1	2	52	528	16335	Cluster-6107.19924,Cluster-6107.5898
GO:0031974	membrane-enclosed lumen	cellular_component	0.55885	1	2	52	531	16335	Cluster-6107.19924,Cluster-6107.5898
GO:0097367	carbohydrate derivative binding	molecular_function	0.56397	1	8	52	2352	16335	Cluster-6107.16611,Cluster-6107.10507,Cluster-5656.0,Cluster-7931.0,Cluster-6107.5898,Cluster-6107.3007,Cluster-6107.14013,Cluster-6107.8175
GO:0072527	pyrimidine-containing compound metabolic process	biological_process	0.56519	1	1	52	242	16335	Cluster-6107.5898
GO:0043603	cellular amide metabolic process	biological_process	0.56577	1	3	52	875	16335	Cluster-6107.5898,Cluster-870.0,Cluster-6107.11180
GO:0016051	carbohydrate biosynthetic process	biological_process	0.57193	1	1	52	253	16335	Cluster-6107.1290
GO:0044265	cellular macromolecule catabolic process	biological_process	0.57839	1	1	52	244	16335	Cluster-6107.3895
GO:0005524	ATP binding	molecular_function	0.57867	1	7	52	2059	16335	Cluster-6107.14013,Cluster-6107.5898,Cluster-6107.8175,Cluster-6107.16611,Cluster-6107.3007,Cluster-5656.0,Cluster-6107.10507
GO:0008236	serine-type peptidase activity	molecular_function	0.5794	1	1	52	257	16335	Cluster-6776.0
GO:0017171	serine hydrolase activity	molecular_function	0.5794	1	1	52	257	16335	Cluster-6776.0
GO:0071704	organic substance metabolic process	biological_process	0.58317	1	26	52	7894	16335	Cluster-6107.20176,Cluster-6107.722,Cluster-6107.15031,Cluster-870.0,Cluster-6776.0,Cluster-5656.0,Cluster-6107.11075,Cluster-6107.2001,Cluster-6107.6336,Cluster-6107.11180,Cluster-6107.3007,Cluster-6107.18744,Cluster-6107.6427,Cluster-6107.5898,Cluster-6107.1125,Cluster-6107.6308,Cluster-6107.19877,Cluster-6107.1290,Cluster-6107.21186,Cluster-6107.16611,Cluster-6107.8175,Cluster-6107.5100,Cluste…
GO:0007010	cytoskeleton organization	biological_process	0.59009	1	1	52	247	16335	Cluster-6107.6308
GO:0015078	hydrogen ion transmembrane transporter activity	molecular_function	0.59019	1	1	52	265	16335	Cluster-6107.5898
GO:0044238	primary metabolic process	biological_process	0.59039	1	25	52	7596	16335	Cluster-6107.21186,Cluster-6107.1290,Cluster-6107.16611,Cluster-6107.19877,Cluster-6107.1125,Cluster-6107.6308,Cluster-6107.6427,Cluster-6107.5898,Cluster-6107.16142,Cluster-6107.21228,Cluster-6107.20516,Cluster-6107.3895,Cluster-6107.5100,Cluster-5656.0,Cluster-870.0,Cluster-6107.15031,Cluster-6107.722,Cluster-6776.0,Cluster-6107.20176,Cluster-6107.3007,Cluster-6107.18744,Cluster-6107.6336,Clust…
GO:0008092	cytoskeletal protein binding	molecular_function	0.59456	1	1	52	245	16335	Cluster-6107.6308
GO:0055086	nucleobase-containing small molecule metabolic process	biological_process	0.59513	1	3	52	914	16335	Cluster-6107.18744,Cluster-6107.1290,Cluster-6107.5898
GO:0006118	obsolete electron transport	biological_process	0.59661	1	1	52	279	16335	Cluster-219.0
GO:0098655	cation transmembrane transport	biological_process	0.60192	1	1	52	265	16335	Cluster-6107.5898
GO:0098662	inorganic cation transmembrane transport	biological_process	0.60192	1	1	52	265	16335	Cluster-6107.5898
GO:0098660	inorganic ion transmembrane transport	biological_process	0.60494	1	1	52	267	16335	Cluster-6107.5898
GO:0016491	oxidoreductase activity	molecular_function	0.60895	1	5	52	1627	16335	Cluster-6107.11180,Cluster-6107.18744,Cluster-6107.2674,Cluster-6107.1828,Cluster-6107.12127
GO:0005975	carbohydrate metabolic process	biological_process	0.61088	1	3	52	955	16335	Cluster-6107.6308,Cluster-6107.1290,Cluster-6107.16142
GO:0004386	helicase activity	molecular_function	0.61306	1	1	52	256	16335	Cluster-6107.16611
GO:1901576	organic substance biosynthetic process	biological_process	0.61354	1	13	52	4038	16335	Cluster-5656.0,Cluster-6107.19877,Cluster-6107.1290,Cluster-6107.5898,Cluster-6776.0,Cluster-870.0,Cluster-6107.15031,Cluster-6107.1125,Cluster-6107.11180,Cluster-6107.16142,Cluster-6107.3007,Cluster-6107.18744,Cluster-6107.5100
GO:0004842	ubiquitin-protein transferase activity	molecular_function	0.61569	1	1	52	263	16335	Cluster-6107.21228
GO:0019787	ubiquitin-like protein transferase activity	molecular_function	0.61569	1	1	52	263	16335	Cluster-6107.21228
GO:0008270	zinc ion binding	molecular_function	0.61714	1	4	52	1202	16335	Cluster-6107.5898,Cluster-6107.20176,Cluster-6107.4072,Cluster-6107.21228
GO:0046983	protein dimerization activity	molecular_function	0.61888	1	1	52	279	16335	Cluster-6107.6428
GO:0009987	cellular process	biological_process	0.62502	1	31	52	9569	16335	Cluster-6107.6336,Cluster-6107.11180,Cluster-6107.18744,Cluster-6107.3007,Cluster-6107.18707,Cluster-6107.6428,Cluster-6107.11075,Cluster-6107.2001,Cluster-6107.1361,Cluster-5656.0,Cluster-6107.20176,Cluster-870.0,Cluster-6107.15031,Cluster-6776.0,Cluster-6107.21228,Cluster-6107.3895,Cluster-6107.20516,Cluster-2810.0,Cluster-6107.16142,Cluster-6107.8175,Cluster-6107.5100,Cluster-6107.19877,Cluste…
GO:0016567	protein ubiquitination	biological_process	0.63053	1	1	52	273	16335	Cluster-6107.21228
GO:0044248	cellular catabolic process	biological_process	0.6316	1	2	52	621	16335	Cluster-6107.19877,Cluster-6107.3895
GO:0032446	protein modification by small protein conjugation	biological_process	0.63333	1	1	52	275	16335	Cluster-6107.21228
GO:0042221	response to chemical	biological_process	0.63644	1	1	52	306	16335	Cluster-6107.18744
GO:0006886	intracellular protein transport	biological_process	0.63756	1	2	52	598	16335	Cluster-6107.8175,Cluster-6107.18707
GO:0044710	single-organism metabolic process	biological_process	0.64502	1	13	52	4153	16335	Cluster-6107.6427,Cluster-6107.5898,Cluster-6107.20176,Cluster-6776.0,Cluster-6107.12127,Cluster-6107.1361,Cluster-6107.21186,Cluster-6107.1290,Cluster-6107.2674,Cluster-6107.16611,Cluster-6107.1828,Cluster-6107.11180,Cluster-6107.18744
GO:0043565	sequence-specific DNA binding	molecular_function	0.64996	1	1	52	311	16335	Cluster-5656.0
GO:0044262	cellular carbohydrate metabolic process	biological_process	0.65174	1	1	52	317	16335	Cluster-6107.1290
GO:0035639	purine ribonucleoside triphosphate binding	molecular_function	0.66094	1	7	52	2221	16335	Cluster-6107.14013,Cluster-6107.5898,Cluster-6107.8175,Cluster-6107.16611,Cluster-6107.3007,Cluster-5656.0,Cluster-6107.10507
GO:0006412	translation	biological_process	0.66188	1	2	52	669	16335	Cluster-6107.5898,Cluster-870.0
GO:0090407	organophosphate biosynthetic process	biological_process	0.66576	1	1	52	324	16335	Cluster-6107.5898
GO:0044249	cellular biosynthetic process	biological_process	0.66696	1	12	52	3864	16335	Cluster-6107.5100,Cluster-6107.11180,Cluster-6107.16142,Cluster-6107.18744,Cluster-6107.3007,Cluster-6107.5898,Cluster-6776.0,Cluster-870.0,Cluster-6107.15031,Cluster-6107.1125,Cluster-5656.0,Cluster-6107.19877
GO:0043043	peptide biosynthetic process	biological_process	0.67033	1	2	52	679	16335	Cluster-6107.5898,Cluster-870.0
GO:0005215	transporter activity	molecular_function	0.67311	1	4	52	1418	16335	Cluster-6107.5898,Cluster-6107.1361,Cluster-6107.18744,Cluster-6107.3223
GO:0006144	purine nucleobase metabolic process	biological_process	0.67326	1	1	52	321	16335	Cluster-6107.5898
GO:0006396	RNA processing	biological_process	0.67424	1	2	52	657	16335	Cluster-6107.11075,Cluster-6107.2001
GO:0034613	cellular protein localization	biological_process	0.67593	1	2	52	646	16335	Cluster-6107.8175,Cluster-6107.18707
GO:0070727	cellular macromolecule localization	biological_process	0.67593	1	2	52	646	16335	Cluster-6107.18707,Cluster-6107.8175
GO:0070647	protein modification by small protein conjugation or removal	biological_process	0.676	1	1	52	307	16335	Cluster-6107.21228
GO:0005198	structural molecule activity	molecular_function	0.68031	1	2	52	680	16335	Cluster-870.0,Cluster-6107.5898
GO:0006508	proteolysis	biological_process	0.68493	1	2	52	689	16335	Cluster-6107.6336,Cluster-6107.722
GO:0005576	extracellular region	cellular_component	0.6857	1	2	52	705	16335	Cluster-6107.11075,Cluster-6107.8175
GO:0046872	metal ion binding	molecular_function	0.69244	1	7	52	2320	16335	Cluster-6107.21228,Cluster-6107.4072,Cluster-6107.2674,Cluster-6107.20176,Cluster-6107.5898,Cluster-6107.722,Cluster-6107.12127
GO:0006518	peptide metabolic process	biological_process	0.69816	1	2	52	720	16335	Cluster-6107.5898,Cluster-870.0
GO:0016758	transferase activity, transferring hexosyl groups	molecular_function	0.70419	1	1	52	361	16335	Cluster-6776.0
GO:0043169	cation binding	molecular_function	0.7059	1	7	52	2352	16335	Cluster-6107.722,Cluster-6107.12127,Cluster-6107.20176,Cluster-6107.5898,Cluster-6107.2674,Cluster-6107.4072,Cluster-6107.21228
GO:0034645	cellular macromolecule biosynthetic process	biological_process	0.71121	1	9	52	3030	16335	Cluster-6107.5100,Cluster-6107.3007,Cluster-6107.16142,Cluster-6107.5898,Cluster-6107.15031,Cluster-6107.1125,Cluster-870.0,Cluster-6107.19877,Cluster-5656.0
GO:0006996	organelle organization	biological_process	0.71577	1	2	52	701	16335	Cluster-6107.11180,Cluster-6107.6308
GO:0006281	DNA repair	biological_process	0.71593	1	1	52	349	16335	Cluster-6107.16611
GO:0044425	membrane part	cellular_component	0.71749	1	8	52	2754	16335	Cluster-6107.8175,Cluster-6107.6428,Cluster-2810.0,Cluster-6107.18744,Cluster-6107.5898,Cluster-6776.0,Cluster-6107.1361,Cluster-6107.3223
GO:0043168	anion binding	molecular_function	0.71899	1	8	52	2689	16335	Cluster-6107.10507,Cluster-5656.0,Cluster-7931.0,Cluster-6107.16611,Cluster-6107.5898,Cluster-6107.3007,Cluster-6107.8175,Cluster-6107.14013
GO:0016053	organic acid biosynthetic process	biological_process	0.71937	1	1	52	370	16335	Cluster-6107.11180
GO:0046394	carboxylic acid biosynthetic process	biological_process	0.71937	1	1	52	370	16335	Cluster-6107.11180
GO:0000166	nucleotide binding	molecular_function	0.72293	1	8	52	2697	16335	Cluster-6107.3007,Cluster-6107.14013,Cluster-6107.8175,Cluster-6107.16611,Cluster-5656.0,Cluster-7931.0,Cluster-6107.10507,Cluster-6107.5898
GO:1901265	nucleoside phosphate binding	molecular_function	0.72293	1	8	52	2697	16335	Cluster-6107.5898,Cluster-6107.10507,Cluster-7931.0,Cluster-5656.0,Cluster-6107.16611,Cluster-6107.8175,Cluster-6107.14013,Cluster-6107.3007
GO:0009059	macromolecule biosynthetic process	biological_process	0.72316	1	9	52	3062	16335	Cluster-5656.0,Cluster-6107.19877,Cluster-6107.1125,Cluster-870.0,Cluster-6107.15031,Cluster-6107.5898,Cluster-6107.16142,Cluster-6107.3007,Cluster-6107.5100
GO:0044237	cellular metabolic process	biological_process	0.72456	1	23	52	7384	16335	Cluster-6107.11180,Cluster-6107.18744,Cluster-6107.3007,Cluster-6107.6428,Cluster-6107.11075,Cluster-6107.2001,Cluster-5656.0,Cluster-6107.20176,Cluster-6107.15031,Cluster-870.0,Cluster-6776.0,Cluster-6107.21228,Cluster-6107.20516,Cluster-6107.3895,Cluster-6107.16142,Cluster-6107.8175,Cluster-6107.5100,Cluster-6107.19877,Cluster-6107.1290,Cluster-6107.16611,Cluster-6107.6427,Cluster-6107.5898,Clu…
GO:0043170	macromolecule metabolic process	biological_process	0.73059	1	19	52	6155	16335	Cluster-6107.1125,Cluster-6107.5898,Cluster-6107.1290,Cluster-6107.16611,Cluster-6107.19877,Cluster-6107.5100,Cluster-6107.16142,Cluster-6107.21228,Cluster-6107.3895,Cluster-6107.20516,Cluster-6107.722,Cluster-6107.15031,Cluster-870.0,Cluster-6107.20176,Cluster-5656.0,Cluster-6107.11075,Cluster-6107.2001,Cluster-6107.3007,Cluster-6107.6336
GO:0009112	nucleobase metabolic process	biological_process	0.73199	1	1	52	381	16335	Cluster-6107.5898
GO:0046907	intracellular transport	biological_process	0.73202	1	2	52	715	16335	Cluster-6107.18707,Cluster-6107.8175
GO:0005488	binding	molecular_function	0.73255	1	30	52	9463	16335	Cluster-6107.6427,Cluster-6107.5898,Cluster-6107.1125,Cluster-6107.6308,Cluster-6107.12127,Cluster-7931.0,Cluster-6107.3101,Cluster-6107.16611,Cluster-219.0,Cluster-6107.8175,Cluster-6107.5100,Cluster-6107.21228,Cluster-6107.3895,Cluster-6107.6599,Cluster-6107.20234,Cluster-6107.20176,Cluster-6107.15031,Cluster-6107.722,Cluster-6107.10507,Cluster-5656.0,Cluster-6107.4072,Cluster-6107.2674,Cluster…
GO:0016021	integral component of membrane	cellular_component	0.73811	1	6	52	2176	16335	Cluster-6107.6428,Cluster-6776.0,Cluster-6107.1361,Cluster-2810.0,Cluster-6107.18744,Cluster-6107.3223
GO:0098588	bounding membrane of organelle	cellular_component	0.7444	1	1	52	387	16335	Cluster-6107.8175
GO:0015077	monovalent inorganic cation transmembrane transporter activity	molecular_function	0.7465	1	1	52	406	16335	Cluster-6107.5898
GO:0061695	transferase complex, transferring phosphorus-containing groups	cellular_component	0.74688	1	1	52	387	16335	Cluster-6107.15031
GO:0006974	cellular response to DNA damage stimulus	biological_process	0.74767	1	1	52	382	16335	Cluster-6107.16611
GO:0015031	protein transport	biological_process	0.74769	1	2	52	743	16335	Cluster-6107.18707,Cluster-6107.8175
GO:0031224	intrinsic component of membrane	cellular_component	0.74882	1	6	52	2201	16335	Cluster-6776.0,Cluster-6107.6428,Cluster-2810.0,Cluster-6107.18744,Cluster-6107.3223,Cluster-6107.1361
GO:0036094	small molecule binding	molecular_function	0.75356	1	8	52	2776	16335	Cluster-6107.5898,Cluster-5656.0,Cluster-7931.0,Cluster-6107.10507,Cluster-6107.16611,Cluster-6107.8175,Cluster-6107.14013,Cluster-6107.3007
GO:0006811	ion transport	biological_process	0.75445	1	3	52	1181	16335	Cluster-6107.18744,Cluster-6107.5898,Cluster-6107.1125
GO:1901564	organonitrogen compound metabolic process	biological_process	0.75568	1	7	52	2496	16335	Cluster-6107.18744,Cluster-6107.1290,Cluster-6107.19877,Cluster-6107.11180,Cluster-870.0,Cluster-6107.8175,Cluster-6107.5898
GO:0008610	lipid biosynthetic process	biological_process	0.75635	1	1	52	408	16335	Cluster-6776.0
GO:0045184	establishment of protein localization	biological_process	0.75699	1	2	52	759	16335	Cluster-6107.8175,Cluster-6107.18707
GO:0005525	GTP binding	molecular_function	0.76524	1	1	52	408	16335	Cluster-6107.8175
GO:0007165	signal transduction	biological_process	0.76749	1	3	52	1187	16335	Cluster-6107.11075,Cluster-6107.3895,Cluster-6107.16611
GO:0032561	guanyl ribonucleotide binding	molecular_function	0.76795	1	1	52	412	16335	Cluster-6107.8175
GO:0043167	ion binding	molecular_function	0.76892	1	14	52	4722	16335	Cluster-6107.12127,Cluster-6107.722,Cluster-6107.20176,Cluster-6107.5898,Cluster-6107.2674,Cluster-6107.16611,Cluster-6107.4072,Cluster-5656.0,Cluster-7931.0,Cluster-6107.10507,Cluster-6107.14013,Cluster-6107.8175,Cluster-6107.3007,Cluster-6107.21228
GO:0044700	single organism signaling	biological_process	0.77002	1	3	52	1192	16335	Cluster-6107.3895,Cluster-6107.16611,Cluster-6107.11075
GO:0044260	cellular macromolecule metabolic process	biological_process	0.77124	1	17	52	5663	16335	Cluster-6107.1125,Cluster-6107.5898,Cluster-6107.16611,Cluster-6107.1290,Cluster-6107.19877,Cluster-6107.5100,Cluster-6107.16142,Cluster-6107.20516,Cluster-6107.3895,Cluster-6107.21228,Cluster-6107.15031,Cluster-870.0,Cluster-6107.20176,Cluster-5656.0,Cluster-6107.2001,Cluster-6107.11075,Cluster-6107.3007
GO:0023052	signaling	biological_process	0.77138	1	3	52	1195	16335	Cluster-6107.3895,Cluster-6107.16611,Cluster-6107.11075
GO:0033554	cellular response to stress	biological_process	0.77196	1	1	52	411	16335	Cluster-6107.16611
GO:0019001	guanyl nucleotide binding	molecular_function	0.77353	1	1	52	419	16335	Cluster-6107.8175
GO:0008104	protein localization	biological_process	0.77619	1	2	52	791	16335	Cluster-6107.18707,Cluster-6107.8175
GO:0051649	establishment of localization in cell	biological_process	0.78411	1	2	52	795	16335	Cluster-6107.8175,Cluster-6107.18707
GO:0016070	RNA metabolic process	biological_process	0.78799	1	7	52	2580	16335	Cluster-6107.19877,Cluster-6107.3895,Cluster-6107.16142,Cluster-6107.5898,Cluster-6107.11075,Cluster-6107.1125,Cluster-6107.2001
GO:0051252	regulation of RNA metabolic process	biological_process	0.79447	1	4	52	1585	16335	Cluster-6107.2001,Cluster-6107.3895,Cluster-6107.19877,Cluster-6107.16142
GO:0016310	phosphorylation	biological_process	0.80105	1	3	52	1211	16335	Cluster-6107.3007,Cluster-6107.1290,Cluster-6107.18744
GO:0019219	regulation of nucleobase-containing compound metabolic process	biological_process	0.80215	1	4	52	1604	16335	Cluster-6107.2001,Cluster-6107.19877,Cluster-6107.3895,Cluster-6107.16142
GO:0016757	transferase activity, transferring glycosyl groups	molecular_function	0.80467	1	1	52	484	16335	Cluster-6776.0
GO:0006812	cation transport	biological_process	0.80667	1	2	52	892	16335	Cluster-6107.18744,Cluster-6107.5898
GO:0007154	cell communication	biological_process	0.80753	1	3	52	1273	16335	Cluster-6107.3895,Cluster-6107.16611,Cluster-6107.11075
GO:0051641	cellular localization	biological_process	0.81016	1	2	52	844	16335	Cluster-6107.8175,Cluster-6107.18707
GO:0016887	ATPase activity	molecular_function	0.82071	1	1	52	485	16335	Cluster-6107.16611
GO:0006950	response to stress	biological_process	0.82135	1	2	52	917	16335	Cluster-6107.18744,Cluster-6107.16611
GO:0033036	macromolecule localization	biological_process	0.82633	1	2	52	888	16335	Cluster-6107.18707,Cluster-6107.8175
GO:0044444	cytoplasmic part	cellular_component	0.82692	1	4	52	1653	16335	Cluster-6107.18707,Cluster-870.0,Cluster-6107.5898,Cluster-6107.8175
GO:1901566	organonitrogen compound biosynthetic process	biological_process	0.83162	1	3	52	1329	16335	Cluster-6107.11180,Cluster-6107.5898,Cluster-870.0
GO:0031090	organelle membrane	cellular_component	0.83864	1	1	52	522	16335	Cluster-6107.8175
GO:0030001	metal ion transport	biological_process	0.84157	1	1	52	540	16335	Cluster-6107.18744
GO:0065008	regulation of biological quality	biological_process	0.84917	1	1	52	549	16335	Cluster-6107.11075
GO:0044424	intracellular part	cellular_component	0.84927	1	13	52	4715	16335	Cluster-6107.5100,Cluster-6107.11075,Cluster-6107.8175,Cluster-6107.6428,Cluster-6107.3007,Cluster-6107.18707,Cluster-6107.16142,Cluster-6107.3895,Cluster-6107.15031,Cluster-870.0,Cluster-6107.19924,Cluster-6107.5898,Cluster-6107.16611
GO:0044723	single-organism carbohydrate metabolic process	biological_process	0.8499	1	1	52	557	16335	Cluster-6107.1290
GO:0016817	hydrolase activity, acting on acid anhydrides	molecular_function	0.85204	1	2	52	938	16335	Cluster-6107.16611,Cluster-6107.5898
GO:0001071	nucleic acid binding transcription factor activity	molecular_function	0.85799	1	1	52	593	16335	Cluster-6107.16142
GO:0003700	transcription factor activity, sequence-specific DNA binding	molecular_function	0.85799	1	1	52	593	16335	Cluster-6107.16142
GO:0005634	nucleus	cellular_component	0.86263	1	4	52	1721	16335	Cluster-6107.11075,Cluster-6107.19924,Cluster-6107.5898,Cluster-6107.3007
GO:0006351	transcription, DNA-templated	biological_process	0.86757	1	4	52	1795	16335	Cluster-6107.5898,Cluster-6107.1125,Cluster-6107.19877,Cluster-6107.16142
GO:0097659	nucleic acid-templated transcription	biological_process	0.86757	1	4	52	1795	16335	Cluster-6107.16142,Cluster-6107.19877,Cluster-6107.1125,Cluster-6107.5898
GO:0006796	phosphate-containing compound metabolic process	biological_process	0.87019	1	4	52	1770	16335	Cluster-6107.18744,Cluster-6107.3007,Cluster-6107.1290,Cluster-6107.5898
GO:0019752	carboxylic acid metabolic process	biological_process	0.87243	1	2	52	1034	16335	Cluster-6107.11180,Cluster-6107.1290
GO:0032774	RNA biosynthetic process	biological_process	0.87302	1	4	52	1813	16335	Cluster-6107.5898,Cluster-6107.1125,Cluster-6107.19877,Cluster-6107.16142
GO:0051171	regulation of nitrogen compound metabolic process	biological_process	0.87366	1	4	52	1798	16335	Cluster-6107.3895,Cluster-6107.19877,Cluster-6107.16142,Cluster-6107.2001
GO:0006793	phosphorus metabolic process	biological_process	0.8747	1	4	52	1784	16335	Cluster-6107.5898,Cluster-6107.18744,Cluster-6107.3007,Cluster-6107.1290
GO:0005622	intracellular	cellular_component	0.87489	1	13	52	4834	16335	Cluster-6107.5898,Cluster-6107.19924,Cluster-6107.15031,Cluster-870.0,Cluster-6107.16611,Cluster-6107.6428,Cluster-6107.8175,Cluster-6107.11075,Cluster-6107.5100,Cluster-6107.3895,Cluster-6107.18707,Cluster-6107.16142,Cluster-6107.3007
GO:0022890	inorganic cation transmembrane transporter activity	molecular_function	0.87781	1	1	52	611	16335	Cluster-6107.5898
GO:0043436	oxoacid metabolic process	biological_process	0.87876	1	2	52	1052	16335	Cluster-6107.1290,Cluster-6107.11180
GO:0006082	organic acid metabolic process	biological_process	0.88017	1	2	52	1057	16335	Cluster-6107.1290,Cluster-6107.11180
GO:0044699	single-organism process	biological_process	0.88041	1	20	52	7220	16335	Cluster-6107.1828,Cluster-6107.11075,Cluster-6107.11180,Cluster-6107.18707,Cluster-6107.18744,Cluster-6107.20176,Cluster-6776.0,Cluster-6107.1361,Cluster-6107.2674,Cluster-6107.8175,Cluster-6107.3895,Cluster-2810.0,Cluster-6107.5898,Cluster-6107.6427,Cluster-6107.12127,Cluster-6107.1125,Cluster-6107.16611,Cluster-6107.3223,Cluster-6107.1290,Cluster-6107.21186
GO:0044763	single-organism cellular process	biological_process	0.88117	1	15	52	5578	16335	Cluster-6107.6427,Cluster-6107.20176,Cluster-6107.5898,Cluster-6107.1125,Cluster-6776.0,Cluster-6107.1361,Cluster-6107.1290,Cluster-6107.3223,Cluster-6107.16611,Cluster-6107.11075,Cluster-6107.11180,Cluster-6107.3895,Cluster-2810.0,Cluster-6107.18744,Cluster-6107.18707
GO:0016740	transferase activity	molecular_function	0.88451	1	8	52	3216	16335	Cluster-2366.1,Cluster-6107.3007,Cluster-6107.21228,Cluster-6107.15050,Cluster-2366.0,Cluster-6107.15031,Cluster-6776.0,Cluster-6107.5898
GO:0043231	intracellular membrane-bounded organelle	cellular_component	0.88791	1	6	52	2525	16335	Cluster-6107.18707,Cluster-6107.3007,Cluster-6107.11075,Cluster-6107.5898,Cluster-6107.19924,Cluster-6107.8175
GO:0043227	membrane-bounded organelle	cellular_component	0.88834	1	6	52	2528	16335	Cluster-6107.3007,Cluster-6107.18707,Cluster-6107.11075,Cluster-6107.8175,Cluster-6107.19924,Cluster-6107.5898
GO:0019438	aromatic compound biosynthetic process	biological_process	0.89092	1	5	52	2254	16335	Cluster-6107.5898,Cluster-6107.1125,Cluster-6107.11180,Cluster-6107.19877,Cluster-6107.16142
GO:1901605	alpha-amino acid metabolic process	biological_process	0.89456	1	1	52	632	16335	Cluster-6107.11180
GO:0080090	regulation of primary metabolic process	biological_process	0.89505	1	4	52	1877	16335	Cluster-6107.2001,Cluster-6107.3895,Cluster-6107.19877,Cluster-6107.16142
GO:0044281	small molecule metabolic process	biological_process	0.89613	1	4	52	1916	16335	Cluster-6107.11180,Cluster-6107.18744,Cluster-6107.1290,Cluster-6107.5898
GO:0060255	regulation of macromolecule metabolic process	biological_process	0.8995	1	4	52	1897	16335	Cluster-6107.16142,Cluster-6107.19877,Cluster-6107.3895,Cluster-6107.2001
GO:0031323	regulation of cellular metabolic process	biological_process	0.89971	1	4	52	1899	16335	Cluster-6107.3895,Cluster-6107.19877,Cluster-6107.16142,Cluster-6107.2001
GO:0008324	cation transmembrane transporter activity	molecular_function	0.90035	1	1	52	671	16335	Cluster-6107.5898
GO:0022857	transmembrane transporter activity	molecular_function	0.90058	1	2	52	1157	16335	Cluster-6107.1361,Cluster-6107.5898
GO:0018130	heterocycle biosynthetic process	biological_process	0.90268	1	5	52	2305	16335	Cluster-6107.11180,Cluster-6107.19877,Cluster-6107.16142,Cluster-6107.5898,Cluster-6107.1125
GO:1990234	transferase complex	cellular_component	0.90866	1	1	52	669	16335	Cluster-6107.15031
GO:0010467	gene expression	biological_process	0.91037	1	7	52	3052	16335	Cluster-6107.5898,Cluster-870.0,Cluster-6107.11075,Cluster-6107.1125,Cluster-6107.2001,Cluster-6107.19877,Cluster-6107.16142
GO:0005737	cytoplasm	cellular_component	0.91401	1	4	52	1973	16335	Cluster-6107.18707,Cluster-870.0,Cluster-6107.5898,Cluster-6107.8175
GO:0034654	nucleobase-containing compound biosynthetic process	biological_process	0.91767	1	4	52	2005	16335	Cluster-6107.5898,Cluster-6107.1125,Cluster-6107.19877,Cluster-6107.16142
GO:0016020	membrane	cellular_component	0.9181	1	10	52	4212	16335	Cluster-6107.6428,Cluster-6107.8175,Cluster-2810.0,Cluster-6107.3007,Cluster-6107.18744,Cluster-6107.20176,Cluster-6107.5898,Cluster-6776.0,Cluster-6107.1361,Cluster-6107.3223
GO:0051716	cellular response to stimulus	biological_process	0.9201	1	3	52	1610	16335	Cluster-6107.16611,Cluster-6107.3895,Cluster-6107.11075
GO:1901362	organic cyclic compound biosynthetic process	biological_process	0.92266	1	5	52	2407	16335	Cluster-6107.11180,Cluster-6107.19877,Cluster-6107.16142,Cluster-6107.5898,Cluster-6107.1125
GO:0019222	regulation of metabolic process	biological_process	0.92339	1	4	52	2010	16335	Cluster-6107.16142,Cluster-6107.3895,Cluster-6107.19877,Cluster-6107.2001
GO:0003723	RNA binding	molecular_function	0.92404	1	1	52	710	16335	Cluster-6107.5898
GO:0043229	intracellular organelle	cellular_component	0.92753	1	8	52	3435	16335	Cluster-6107.5898,Cluster-6107.19924,Cluster-870.0,Cluster-6107.16611,Cluster-6107.8175,Cluster-6107.11075,Cluster-6107.18707,Cluster-6107.3007
GO:0050794	regulation of cellular process	biological_process	0.92965	1	7	52	3179	16335	Cluster-6107.18707,Cluster-6107.16611,Cluster-6107.16142,Cluster-6107.19877,Cluster-6107.3895,Cluster-6107.11075,Cluster-6107.2001
GO:0043226	organelle	cellular_component	0.93199	1	8	52	3467	16335	Cluster-6107.16611,Cluster-6107.19924,Cluster-6107.5898,Cluster-870.0,Cluster-6107.3007,Cluster-6107.18707,Cluster-6107.8175,Cluster-6107.11075
GO:0006520	cellular amino acid metabolic process	biological_process	0.93223	1	1	52	763	16335	Cluster-6107.11180
GO:0005623	cell	cellular_component	0.93259	1	13	52	5203	16335	Cluster-6107.19924,Cluster-6107.5898,Cluster-870.0,Cluster-6107.15031,Cluster-6107.16611,Cluster-6107.8175,Cluster-6107.6428,Cluster-6107.5100,Cluster-6107.11075,Cluster-6107.3895,Cluster-6107.3007,Cluster-6107.16142,Cluster-6107.18707
GO:0044464	cell part	cellular_component	0.93259	1	13	52	5203	16335	Cluster-870.0,Cluster-6107.15031,Cluster-6107.5898,Cluster-6107.19924,Cluster-6107.16611,Cluster-6107.11075,Cluster-6107.5100,Cluster-6107.6428,Cluster-6107.8175,Cluster-6107.16142,Cluster-6107.18707,Cluster-6107.3007,Cluster-6107.3895
GO:0005667	transcription factor complex	cellular_component	0.93343	1	1	52	787	16335	Cluster-6107.16142
GO:0017111	nucleoside-triphosphatase activity	molecular_function	0.94065	1	1	52	782	16335	Cluster-6107.16611
GO:0044271	cellular nitrogen compound biosynthetic process	biological_process	0.94272	1	6	52	2917	16335	Cluster-6107.16142,Cluster-6107.19877,Cluster-6107.11180,Cluster-870.0,Cluster-6107.1125,Cluster-6107.5898
GO:0016462	pyrophosphatase activity	molecular_function	0.94492	1	1	52	802	16335	Cluster-6107.16611
GO:0015075	ion transmembrane transporter activity	molecular_function	0.94572	1	1	52	859	16335	Cluster-6107.5898
GO:0050789	regulation of biological process	biological_process	0.94787	1	7	52	3322	16335	Cluster-6107.18707,Cluster-6107.16142,Cluster-6107.16611,Cluster-6107.19877,Cluster-6107.3895,Cluster-6107.11075,Cluster-6107.2001
GO:0016772	transferase activity, transferring phosphorus-containing groups	molecular_function	0.94862	1	3	52	1726	16335	Cluster-6107.3007,Cluster-6107.15031,Cluster-6107.5898
GO:0006468	protein phosphorylation	biological_process	0.94871	1	1	52	829	16335	Cluster-6107.3007
GO:0050896	response to stimulus	biological_process	0.95223	1	4	52	2243	16335	Cluster-6107.3895,Cluster-6107.18744,Cluster-6107.16611,Cluster-6107.11075
GO:0022891	substrate-specific transmembrane transporter activity	molecular_function	0.9561	1	1	52	927	16335	Cluster-6107.5898
GO:0016818	hydrolase activity, acting on acid anhydrides, in phosphorus-containing anhydrides	molecular_function	0.95716	1	1	52	869	16335	Cluster-6107.16611
GO:0004672	protein kinase activity	molecular_function	0.96279	1	1	52	901	16335	Cluster-6107.3007
GO:0019538	protein metabolic process	biological_process	0.96289	1	6	52	3030	16335	Cluster-6107.3007,Cluster-6107.21228,Cluster-6107.6336,Cluster-870.0,Cluster-6107.722,Cluster-6107.5898
GO:0022892	substrate-specific transporter activity	molecular_function	0.96518	1	1	52	994	16335	Cluster-6107.5898
GO:0006355	regulation of transcription, DNA-templated	biological_process	0.96552	1	2	52	1488	16335	Cluster-6107.16142,Cluster-6107.19877
GO:1903506	regulation of nucleic acid-templated transcription	biological_process	0.96552	1	2	52	1488	16335	Cluster-6107.16142,Cluster-6107.19877
GO:2001141	regulation of RNA biosynthetic process	biological_process	0.96679	1	2	52	1500	16335	Cluster-6107.16142,Cluster-6107.19877
GO:0065007	biological regulation	biological_process	0.9706	1	7	52	3575	16335	Cluster-6107.18707,Cluster-6107.16611,Cluster-6107.16142,Cluster-6107.3895,Cluster-6107.19877,Cluster-6107.2001,Cluster-6107.11075
GO:0044267	cellular protein metabolic process	biological_process	0.97253	1	4	52	2366	16335	Cluster-6107.3007,Cluster-6107.21228,Cluster-870.0,Cluster-6107.5898
GO:0006464	cellular protein modification process	biological_process	0.97256	1	2	52	1487	16335	Cluster-6107.21228,Cluster-6107.3007
GO:0036211	protein modification process	biological_process	0.97256	1	2	52	1487	16335	Cluster-6107.21228,Cluster-6107.3007
GO:2000112	regulation of cellular macromolecule biosynthetic process	biological_process	0.98294	1	2	52	1697	16335	Cluster-6107.16142,Cluster-6107.19877
GO:0010556	regulation of macromolecule biosynthetic process	biological_process	0.98359	1	2	52	1709	16335	Cluster-6107.19877,Cluster-6107.16142
GO:0031326	regulation of cellular biosynthetic process	biological_process	0.98359	1	2	52	1709	16335	Cluster-6107.16142,Cluster-6107.19877
GO:0016773	phosphotransferase activity, alcohol group as acceptor	molecular_function	0.98374	1	1	52	1136	16335	Cluster-6107.3007
GO:0009889	regulation of biosynthetic process	biological_process	0.98382	1	2	52	1713	16335	Cluster-6107.16142,Cluster-6107.19877
GO:0010468	regulation of gene expression	biological_process	0.9844	1	2	52	1725	16335	Cluster-6107.16142,Cluster-6107.19877
GO:0016301	kinase activity	molecular_function	0.98567	1	1	52	1154	16335	Cluster-6107.3007
GO:0043412	macromolecule modification	biological_process	0.98847	1	2	52	1751	16335	Cluster-6107.21228,Cluster-6107.3007
