# Supplementary material for: Metabolomics and transcriptomics indicate the changes in medicinal components of Amygdalus mongolica kernels during different developmental stages
Source: Front Plant Sci. 2025 May 23;16:1597638. doi: 10.3389/fpls.2025.1597638 (PMC12141290; doi:10.3389/fpls.2025.1597638)
Supplement: Supplementary file 7 [file Table6.xls]

pathway_term	rich_factor	qvalue	gene_number
Flavone and flavonol biosynthesis	0.2	0.177198139365	1
Diterpenoid biosynthesis	0.0625	0.187947976231	1
Purine metabolism	0.0119047619047619	0.187947976231	2
Flavonoid biosynthesis	0.04	0.187947976231	1
RNA polymerase	0.025	0.203550172277	1
alpha-Linolenic acid metabolism	0.0238095238095238	0.203550172277	1
Glyoxylate and dicarboxylate metabolism	0.0149253731343284	0.235183883275	1
Glycine, serine and threonine metabolism	0.0149253731343284	0.235183883275	1
Glycolysis / Gluconeogenesis	0.0087719298245614	0.319190793445	1
Pyrimidine metabolism	0.00826446280991736	0.319190793445	1
RNA transport	0.00613496932515337	0.373668101011	1
Spliceosome	0.00518134715025907	0.393063433619	1
Ribosome	0.00393700787401575	0.448705959999	1
