# Supplementary material for: Metabolomics and transcriptomics indicate the changes in medicinal components of Amygdalus mongolica kernels during different developmental stages
Source: Front Plant Sci. 2025 May 23;16:1597638. doi: 10.3389/fpls.2025.1597638 (PMC12141290; doi:10.3389/fpls.2025.1597638)
Supplement: Supplementary file 8 [file Table7.xls]

pathway_term	rich_factor	qvalue	gene_number
Amino sugar and nucleotide sugar metabolism	0.0672268907563025	0.339454879141	8
Tryptophan metabolism	0.130434782608696	0.479488465485	3
Photosynthesis - antenna proteins	0.133333333333333	0.479488465485	2
Photosynthesis	0.0769230769230769	0.479488465485	3
Galactose metabolism	0.0769230769230769	0.479488465485	3
Arachidonic acid metabolism	0.117647058823529	0.479488465485	2
alpha-Linolenic acid metabolism	0.0714285714285714	0.479488465485	3
Phenylalanine, tyrosine and tryptophan biosynthesis	0.0714285714285714	0.479488465485	3
Oxidative phosphorylation	0.0458015267175573	0.479488465485	6
Selenocompound metabolism	0.0952380952380952	0.479488465485	2
Biotin metabolism	0.0952380952380952	0.479488465485	2
Citrate cycle (TCA cycle)	0.0555555555555556	0.577751077424	3
Flavone and flavonol biosynthesis	0.2	0.577751077424	1
ABC transporters	0.0714285714285714	0.58937222113	2
Anthocyanin biosynthesis	0.142857142857143	0.59410418912	1
Starch and sucrose metabolism	0.0355029585798817	0.59410418912	6
Phenylalanine metabolism	0.0571428571428571	0.59410418912	2
Glyoxylate and dicarboxylate metabolism	0.0447761194029851	0.59410418912	3
Glycine, serine and threonine metabolism	0.0447761194029851	0.59410418912	3
Ascorbate and aldarate metabolism	0.0555555555555556	0.59410418912	2
